# Supplementary material for: Unraveling the therapeutic potential of quercetin and quercetin-3-O-glucuronide in Alzheimer's disease through network pharmacology, molecular docking, and dynamic simulations
Source: Sci Rep. 2024 Jun 27;14:14852. doi: 10.1038/s41598-024-61779-9 (PMC11211499; doi:10.1038/s41598-024-61779-9)
Supplement: Supplementary file 1 — Supplementary Information 1. [file 41598_2024_61779_MOESM1_ESM.xlsx]

## Sheet: Sheet1
Compound Name	Target	Common name	Uniprot ID	ChEMBL ID	Target Class	Probability*	Known actives (3D/2D)
Q	NADPH oxidase 4	NOX4	Q9NPH5	CHEMBL1250375	Enzyme	1	7 / 8
Q	Vasopressin V2 receptor	AVPR2	P30518	CHEMBL1790	Family A G protein-coupled receptor	1	1 / 1
Q	Aldose reductase	AKR1B1	P15121	CHEMBL1900	Enzyme	1	18 / 72
Q	Xanthine dehydrogenase	XDH	P47989	CHEMBL1929	Oxidoreductase	1	12 / 20
Q	Monoamine oxidase A	MAOA	P21397	CHEMBL1951	Oxidoreductase	1	4 / 14
Q	Insulin-like growth factor I receptor	IGF1R	P08069	CHEMBL1957	Kinase	1	3 / 3
Q	Tyrosine-protein kinase receptor FLT3	FLT3	P36888	CHEMBL1974	Kinase	1	5 / 7
Q	Cytochrome P450 19A1	CYP19A1	P11511	CHEMBL1978	Cytochrome P450	1	5 / 18
Q	Epidermal growth factor receptor erbB1	EGFR	P00533	CHEMBL203	Kinase	1	5 / 28
Q	Thrombin	F2	P00734	CHEMBL204	Protease	1	11 / 3
Q	Carbonic anhydrase II	CA2	P00918	CHEMBL205	Lyase	1	7 / 15
Q	Serine/threonine-protein kinase PIM1	PIM1	P11309	CHEMBL2147	Kinase	1	7 / 7
Q	Arachidonate 5-lipoxygenase	ALOX5	P09917	CHEMBL215	Oxidoreductase	1	5 / 46
Q	Serine/threonine-protein kinase Aurora-B	AURKB	Q96GD4	CHEMBL2185	Kinase	1	3 / 4
Q	Dopamine D4 receptor	DRD4	P21917	CHEMBL219	Family A G protein-coupled receptor	1	1 / 1
Q	Adenosine A1 receptor (by homology)	ADORA1	P30542	CHEMBL226	Family A G protein-coupled receptor	1	6 / 23
Q	Carbonic anhydrase VII	CA7	P43166	CHEMBL2326	Lyase	1	8 / 14
Q	Glyoxalase I	GLO1	Q04760	CHEMBL2424	Enzyme	1	3 / 4
Q	Myeloperoxidase	MPO	P05164	CHEMBL2439	Enzyme	1	1 / 1
Q	PI3-kinase p85-alpha subunit	PIK3R1	P27986	CHEMBL2506	Enzyme	1	1 / 1
Q	Adenosine A2a receptor (by homology)	ADORA2A	P29274	CHEMBL251	Family A G protein-coupled receptor	1	5 / 11
Q	Death-associated protein kinase 1	DAPK1	P53355	CHEMBL2558	Kinase	1	2 / 2
Q	Liver glycogen phosphorylase	PYGL	P06737	CHEMBL2568	Enzyme	1	1 / 1
Q	Carbonic anhydrase I	CA1	P00915	CHEMBL261	Lyase	1	3 / 5
Q	Glycogen synthase kinase-3 beta	GSK3B	P49841	CHEMBL262	Kinase	1	3 / 6
Q	Tyrosine-protein kinase SRC	SRC	P12931	CHEMBL267	Kinase	1	2 / 10
Q	Focal adhesion kinase 1	PTK2	Q05397	CHEMBL2695	Kinase	1	1 / 2
Q	Estradiol 17-beta-dehydrogenase 2	HSD17B2	P37059	CHEMBL2789	Enzyme	1	8 / 3
Q	Vascular endothelial growth factor receptor 2	KDR	P35968	CHEMBL279	Kinase	1	2 / 3
Q	Matrix metalloproteinase 13	MMP13	P45452	CHEMBL280	Protease	1	1 / 1
Q	Matrix metalloproteinase 3	MMP3	P08254	CHEMBL283	Protease	1	1 / 1
Q	Carbonic anhydrase III	CA3	P07451	CHEMBL2885	Lyase	1	1 / 1
Q	Arachidonate 15-lipoxygenase	ALOX15	P16050	CHEMBL2903	Enzyme	1	4 / 8
Q	Multidrug resistance-associated protein 1	ABCC1	P33527	CHEMBL3004	Primary active transporter	1	7 / 11
Q	Serine/threonine-protein kinase PLK1	PLK1	P53350	CHEMBL3024	Kinase	1	2 / 3
Q	Carbonic anhydrase VI	CA6	P23280	CHEMBL3025	Lyase	1	1 / 1
Q	Cyclin-dependent kinase 1	CDK1	P06493	CHEMBL308	Kinase	1	2 / 13
Q	Matrix metalloproteinase 9	MMP9	P14780	CHEMBL321	Protease	1	2 / 2
Q	Carbonic anhydrase XII	CA12	O43570	CHEMBL3242	Lyase	1	8 / 17
Q	Matrix metalloproteinase 2	MMP2	P08253	CHEMBL333	Protease	1	2 / 2
Q	Protein kinase N1	PKN1	Q16512	CHEMBL3384	Kinase	1	1 / 3
Q	Carbonic anhydrase XIV	CA14	Q9ULX7	CHEMBL3510	Lyase	1	1 / 1
Q	Carbonic anhydrase IX	CA9	Q16790	CHEMBL3594	Lyase	1	3 / 5
Q	Casein kinase II alpha	CSNK2A1	P68400	CHEMBL3629	Kinase	1	3 / 2
Q	Arachidonate 12-lipoxygenase	ALOX12	P18054	CHEMBL3687	Enzyme	1	5 / 10
Q	Hepatocyte growth factor receptor	MET	P08581	CHEMBL3717	Kinase	1	2 / 4
Q	Carbonic anhydrase IV	CA4	P22748	CHEMBL3729	Lyase	1	7 / 13
Q	Serine/threonine-protein kinase NEK2	NEK2	P51955	CHEMBL3835	Kinase	1	1 / 2
Q	Interleukin-8 receptor A	CXCR1	P25024	CHEMBL4029	Family A G protein-coupled receptor	1	1 / 1
Q	CaM kinase II beta	CAMK2B	Q13554	CHEMBL4121	Kinase	1	1 / 2
Q	ALK tyrosine kinase receptor	ALK	Q9UM73	CHEMBL4247	Kinase	1	2 / 4
Q	Serine/threonine-protein kinase AKT	AKT1	P31749	CHEMBL4282	Kinase	1	1 / 4
Q	P-glycoprotein 1	ABCB1	P08183	CHEMBL4302	Primary active transporter	1	11 / 48
Q	Serine/threonine-protein kinase NEK6	NEK6	Q9HC98	CHEMBL4309	Kinase	1	1 / 2
Q	Phospholipase A2 group 1B	PLA2G1B	P04054	CHEMBL4426	Enzyme	1	1 / 1
Q	Carbonic anhydrase VA	CA5A	P35218	CHEMBL4789	Lyase	1	1 / 1
Q	Beta-secretase 1	BACE1	P56817	CHEMBL4822	Protease	1	8 / 14
Q	Cytochrome P450 1B1	CYP1B1	Q16678	CHEMBL4878	Cytochrome P450	1	12 / 46
Q	Tyrosine-protein kinase receptor UFO	AXL	P30530	CHEMBL4895	Kinase	1	2 / 4
Q	ATP-binding cassette sub-family G member 2	ABCG2	Q9UNQ0	CHEMBL5393	Primary active transporter	1	6 / 50
Q	NUAK family SNF1-like kinase 1	NUAK1	O60285	CHEMBL5784	Kinase	1	1 / 2
Q	Aldo-keto reductase family 1 member C2 (by homology)	AKR1C2	P52895	CHEMBL5847	Enzyme	1	1 / 1
Q	Aldo-keto reductase family 1 member C1 (by homology)	AKR1C1	Q04828	CHEMBL5905	Enzyme	1	1 / 1
Q	Aldo-keto-reductase family 1 member C3 (by homology)	AKR1C3	P42330	CHEMBL4681	Enzyme	1	1 / 1
Q	Aldo-keto reductase family 1 member C4 (by homology)	AKR1C4	P17516	CHEMBL4999	Enzyme	1	1 / 1
Q	Carbonic anhydrase XIII (by homology)	CA13	Q8N1Q1	CHEMBL3912	Lyase	1	1 / 1
Q	Aldehyde reductase (by homology)	AKR1A1	P14550	CHEMBL2246	Enzyme	1	1 / 1
Q	G-protein coupled receptor 35	GPR35	Q9HC97	CHEMBL1293267	Family A G protein-coupled receptor	1	2 / 4
Q	Microtubule-associated protein tau	MAPT	P10636	CHEMBL1293224	Unclassified protein	0.680284	1 / 1
Q	Lysine-specific demethylase 4D-like	KDM4E	B2RXH2	CHEMBL1293226	Eraser	0.680284	2 / 2
Q	DNA topoisomerase II alpha	TOP2A	P11388	CHEMBL1806	Isomerase	0.680284	1 / 1
Q	Insulin receptor	INSR	P06213	CHEMBL1981	Kinase	0.680284	1 / 1
Q	Acetylcholinesterase	ACHE	P22303	CHEMBL220	Hydrolase	0.680284	4 / 27
Q	Myosin light chain kinase, smooth muscle	MYLK	Q15746	CHEMBL2428	Kinase	0.680284	1 / 1
Q	Tyrosine-protein kinase SYK	SYK	P43405	CHEMBL2599	Kinase	0.680284	3 / 3
Q	PI3-kinase p110-gamma subunit	PIK3CG	P48736	CHEMBL3267	Enzyme	0.680284	3 / 1
Q	DNA-(apurinic or apyrimidinic site) lyase	APEX1	P27695	CHEMBL5619	Enzyme	0.680284	1 / 1
Q	Receptor-type tyrosine-protein phosphatase S	PTPRS	Q13332	CHEMBL2396508	Phosphatase	0.545872	6 / 8
Q	Estrogen receptor beta	ESR2	Q92731	CHEMBL242	Nuclear receptor	0.545872	62 / 29
Q	DNA-3-methyladenine glycosylase	MPG	P29372	CHEMBL3396943	Enzyme	0.545872	1 / 1
Q	Solute carrier family 22 member 12	SLC22A12	Q96S37	CHEMBL6120	Electrochemical transporter	0.545872	4 / 1
Q	Cyclin-dependent kinase 5/CDK5 activator 1	CDK5R1 CDK5	Q15078 Q00535	CHEMBL1907600	Kinase	0.538062	6 / 18
Q	Cyclin-dependent kinase 1/cyclin B	CCNB3 CDK1 CCNB1 CCNB2	Q8WWL7 P06493 P14635 O95067	CHEMBL2094127	Other cytosolic protein	0.538062	4 / 9
Q	Arginase-1 (by homology)	ARG1	P05089	CHEMBL1075097	Enzyme	0.538062	2 / 2
Q	Cyclin-dependent kinase 6	CDK6	Q00534	CHEMBL2508	Kinase	0.498513	3 / 4
Q	Cyclin-dependent kinase 2	CDK2	P24941	CHEMBL301	Kinase	0.498513	1 / 17
Q	Tyrosinase	TYR	P14679	CHEMBL1973	Oxidoreductase	0.395895	2 / 3
Q	Estradiol 17-beta-dehydrogenase 1	HSD17B1	P14061	CHEMBL3181	Enzyme	0.395895	8 / 4
Q	Aryl hydrocarbon receptor	AHR	P35869	CHEMBL3201	Transcription factor	0.395895	1 / 1
Q	Estrogen-related receptor alpha	ESRRA	P11474	CHEMBL3429	Nuclear receptor	0.395895	2 / 2
Q	Beta amyloid A4 protein	APP	P05067	CHEMBL2487	Membrane receptor	0.26156	2 / 12
Q	Poly [ADP-ribose] polymerase-1	PARP1	P09874	CHEMBL3105	Enzyme	0.26156	3 / 9
Q	Transthyretin	TTR	P02766	CHEMBL3194	Secreted protein	0.26156	2 / 2
Q	Matrix metalloproteinase 12	MMP12	P39900	CHEMBL4393	Protease	0.26156	1 / 1
Q	Lymphocyte differentiation antigen CD38	CD38	P28907	CHEMBL4660	Enzyme	0.26156	2 / 3
Q	Aldo-keto reductase family 1 member B10	AKR1B10	O60218	CHEMBL5983	Enzyme	0.26156	2 / 3
Q	Tankyrase-2	TNKS2	Q9H2K2	CHEMBL6154	Enzyme	0.26156	4 / 12
Q	Tankyrase-1	TNKS	O95271	CHEMBL6164	Enzyme	0.26156	4 / 28
Q	DNA topoisomerase I (by homology)	TOP1	P11387	CHEMBL1781	Isomerase	0.26156	1 / 1
Q	Telomerase reverse transcriptase	TERT	O14746	CHEMBL2916	Enzyme	0.198389	9 / 22
Q3OG	Cyclooxygenase-2	PTGS2	P35354	CHEMBL230	Oxidoreductase	0.87167	1 / 3
Q3OG	Aldose reductase	AKR1B1	P15121	CHEMBL1900	Enzyme	0.228252	12 / 61
Q3OG	Carbonic anhydrase II	CA2	P00918	CHEMBL205	Lyase	0.219976	3 / 10
Q3OG	Carbonic anhydrase VII	CA7	P43166	CHEMBL2326	Lyase	0.219976	4 / 13
Q3OG	Carbonic anhydrase XII	CA12	O43570	CHEMBL3242	Lyase	0.219976	4 / 20
Q3OG	Carbonic anhydrase IV	CA4	P22748	CHEMBL3729	Lyase	0.219976	3 / 10
Q3OG	NADPH oxidase 4	NOX4	Q9NPH5	CHEMBL1250375	Enzyme	0.203345	1 / 6
Q3OG	Adrenergic receptor alpha-2	ADRA2C	P18825	CHEMBL1916	Family A G protein-coupled receptor	0.203345	2 / 2
Q3OG	Acetylcholinesterase	ACHE	P22303	CHEMBL220	Hydrolase	0.161766	2 / 19
Q3OG	Quinone reductase 2	NQO2	P16083	CHEMBL3959	Enzyme	0.136845	1 / 1
Q3OG	Ribosomal protein S6 kinase alpha 3	RPS6KA3	P51812	CHEMBL2345	Kinase	0.128532	1 / 19
Q3OG	Neuromedin-U receptor 2	NMUR2	Q9GZQ4	CHEMBL1075144	Family A G protein-coupled receptor	0.128532	1 / 1
Q3OG	Alpha-2a adrenergic receptor	ADRA2A	P08913	CHEMBL1867	Family A G protein-coupled receptor	0.128532	1 / 1
Q3OG	Lymphocyte differentiation antigen CD38	CD38	P28907	CHEMBL4660	Enzyme	0.128532	0 / 2
Q3OG	Phosphodiesterase 5A	PDE5A	O76074	CHEMBL1827	Phosphodiesterase	0.120226	0 / 6
Q3OG	TNF-alpha	TNF	P01375	CHEMBL1825	Secreted protein	0.120226	0 / 3
Q3OG	Interleukin-2	IL2	P60568	CHEMBL5880	Secreted protein	0.120226	0 / 4
Q3OG	Adenosine A1 receptor (by homology)	ADORA1	P30542	CHEMBL226	Family A G protein-coupled receptor	0.120226	0 / 12
Q3OG	Xanthine dehydrogenase	XDH	P47989	CHEMBL1929	Oxidoreductase	0.120226	2 / 16
Q3OG	Arachidonate 5-lipoxygenase	ALOX5	P09917	CHEMBL215	Oxidoreductase	0.120226	0 / 29
Q3OG	Equilibrative nucleoside transporter 1	SLC29A1	Q99808	CHEMBL1997	Electrochemical transporter	0.120226	2 / 0
Q3OG	Squalene monooxygenase (by homology)	SQLE	Q14534	CHEMBL3592	Enzyme	0	3 / 0
Q3OG	Thrombin and coagulation factor X	F10	P00742	CHEMBL244	Protease	0	6 / 0
Q3OG	Telomerase reverse transcriptase	TERT	O14746	CHEMBL2916	Enzyme	0	0 / 6
Q3OG	Protein kinase C gamma	PRKCG	P05129	CHEMBL2938	Kinase	0	23 / 0
Q3OG	Protein kinase C delta	PRKCD	Q05655	CHEMBL2996	Kinase	0	23 / 0
Q3OG	Protein kinase C alpha	PRKCA	P17252	CHEMBL299	Kinase	0	23 / 0
Q3OG	Protein kinase C beta	PRKCB	P05771	CHEMBL3045	Kinase	0	25 / 0
Q3OG	Protein kinase C epsilon	PRKCE	Q02156	CHEMBL3582	Kinase	0	23 / 0
Q3OG	Protein kinase C eta	PRKCH	P24723	CHEMBL3616	Kinase	0	23 / 0
Q3OG	Integrin alpha-V/beta-3	ITGAV ITGB3	P06756 P05106	CHEMBL1907598	Membrane receptor	0	35 / 0
Q3OG	Integrin alpha-IIb/beta-3	ITGA2B ITGB3	P08514 P05106	CHEMBL2093869	Membrane receptor	0	2 / 0
Q3OG	Integrin alpha-5/beta-1	ITGB1 ITGA5	P05556 P08648	CHEMBL2095226	Membrane receptor	0	2 / 0
Q3OG	Tyrosine-protein kinase SRC	SRC	P12931	CHEMBL267	Kinase	0	0 / 9
Q3OG	Protein kinase C (PKC)	PRKCZ	Q05513	CHEMBL3438	Kinase	0	10 / 0
Q3OG	cAMP-dependent protein kinase alpha-catalytic subunit	PRKACA	P17612	CHEMBL4101	Kinase	0	7 / 0
Q3OG	Metastin receptor	KISS1R	Q969F8	CHEMBL5413	Family A G protein-coupled receptor	0	7 / 0
Q3OG	Integrin alpha-V/beta-6	ITGAV ITGB6	P06756 P18564	CHEMBL2111416	Membrane receptor	0	21 / 0
Q3OG	Adenosine A3 receptor	ADORA3	P0DMS8	CHEMBL256	Family A G protein-coupled receptor	0	0 / 12
Q3OG	Cytochrome P450 1B1	CYP1B1	Q16678	CHEMBL4878	Cytochrome P450	0	0 / 25
Q3OG	Plasminogen	PLG	P00747	CHEMBL1801	Protease	0	0 / 2
Q3OG	Voltage-gated potassium channel subunit Kv1.3	KCNA3	P22001	CHEMBL4633	Voltage-gated ion channel	0	0 / 1
Q3OG	ATP-binding cassette sub-family G member 2	ABCG2	Q9UNQ0	CHEMBL5393	Primary active transporter	0	0 / 29
Q3OG	Inhibitor of nuclear factor kappa B kinase beta subunit	IKBKB	O14920	CHEMBL1991	Kinase	0	3 / 0
Q3OG	G protein-coupled receptor kinase 7	GRK7	Q8WTQ7	CHEMBL1075133	Kinase	0	1 / 0
Q3OG	Beta-adrenergic receptor kinase 2	GRK3	P35626	CHEMBL1075166	Kinase	0	1 / 0
Q3OG	G-protein coupled receptor kinase 2	GRK2	P25098	CHEMBL4079	Kinase	0	1 / 0
Q3OG	Rhodopsin kinase	GRK1	Q15835	CHEMBL5607	Kinase	0	1 / 0
Q3OG	G protein-coupled receptor kinase 5	GRK5	P34947	CHEMBL5678	Kinase	0	1 / 0
Q3OG	G protein-coupled receptor kinase 4	GRK4	P32298	CHEMBL5861	Kinase	0	1 / 0
Q3OG	G protein-coupled receptor kinase 6	GRK6	P43250	CHEMBL6144	Kinase	0	1 / 0
Q3OG	PI3-kinase p110-alpha subunit	PIK3CA	P42336	CHEMBL4005	Enzyme	0	3 / 0
Q3OG	Beta amyloid A4 protein	APP	P05067	CHEMBL2487	Membrane receptor	0	0 / 2
Q3OG	Transitional endoplasmic reticulum ATPase	VCP	P55072	CHEMBL1075145	Primary active transporter	0	1 / 0
Q3OG	Troponin, cardiac muscle	TNNC1 TNNT2 TNNI3	P63316 P45379 P19429	CHEMBL2095202	Unclassified protein	0	1 / 0
Q3OG	Catechol O-methyltransferase	COMT	P21964	CHEMBL2023	Transferase	0	1 / 0
Q3OG	Induced myeloid leukemia cell differentiation protein Mcl-1	MCL1	Q07820	CHEMBL4361	Other cytosolic protein	0	0 / 1
Q3OG	Aldehyde dehydrogenase	ALDH2	P05091	CHEMBL1935	Oxidoreductase	0	0 / 3
Q3OG	Carbonic anhydrase I	CA1	P00915	CHEMBL261	Lyase	0	0 / 7
Q3OG	Carbonic anhydrase XIII	CA13	Q8N1Q1	CHEMBL3912	Lyase	0	0 / 3
Q3OG	Epidermal growth factor receptor erbB1	EGFR	P00533	CHEMBL203	Kinase	0	0 / 11
Q3OG	P-glycoprotein 1	ABCB1	P08183	CHEMBL4302	Primary active transporter	0	0 / 17
Q3OG	Multidrug resistance-associated protein 1	ABCC1	P33527	CHEMBL3004	Primary active transporter	0	0 / 7
Q3OG	Adenosine A2a receptor (by homology)	ADORA2A	P29274	CHEMBL251	Family A G protein-coupled receptor	0	0 / 5
Q3OG	Microtubule-associated protein tau	MAPT	P10636	CHEMBL1293224	Unclassified protein	0	0 / 1
Q3OG	Lysine-specific demethylase 4D-like	KDM4E	B2RXH2	CHEMBL1293226	Eraser	0	0 / 1
Q3OG	G-protein coupled receptor 35	GPR35	Q9HC97	CHEMBL1293267	Family A G protein-coupled receptor	0	0 / 2
Q3OG	Vasopressin V2 receptor	AVPR2	P30518	CHEMBL1790	Family A G protein-coupled receptor	0	0 / 1
Q3OG	DNA topoisomerase II alpha	TOP2A	P11388	CHEMBL1806	Isomerase	0	0 / 1
Q3OG	Monoamine oxidase A	MAOA	P21397	CHEMBL1951	Oxidoreductase	0	0 / 2
Q3OG	Insulin-like growth factor I receptor	IGF1R	P08069	CHEMBL1957	Kinase	0	0 / 1
Q3OG	Tyrosine-protein kinase receptor FLT3	FLT3	P36888	CHEMBL1974	Kinase	0	0 / 4
Q3OG	Cytochrome P450 19A1	CYP19A1	P11511	CHEMBL1978	Cytochrome P450	0	0 / 1
Q3OG	Insulin receptor	INSR	P06213	CHEMBL1981	Kinase	0	0 / 1
Q3OG	Serine/threonine-protein kinase PIM1	PIM1	P11309	CHEMBL2147	Kinase	0	0 / 3
Q3OG	Serine/threonine-protein kinase Aurora-B	AURKB	Q96GD4	CHEMBL2185	Kinase	0	0 / 1
Q3OG	Dopamine D4 receptor	DRD4	P21917	CHEMBL219	Family A G protein-coupled receptor	0	0 / 1
Q3OG	Glyoxalase I	GLO1	Q04760	CHEMBL2424	Enzyme	0	0 / 3
Q3OG	Myosin light chain kinase, smooth muscle	MYLK	Q15746	CHEMBL2428	Kinase	0	0 / 1
Q3OG	Myeloperoxidase	MPO	P05164	CHEMBL2439	Enzyme	0	0 / 1
Q3OG	PI3-kinase p85-alpha subunit	PIK3R1	P27986	CHEMBL2506	Enzyme	0	0 / 1
Q3OG	Death-associated protein kinase 1	DAPK1	P53355	CHEMBL2558	Kinase	0	0 / 2
Q3OG	Liver glycogen phosphorylase	PYGL	P06737	CHEMBL2568	Enzyme	0	0 / 1
Q3OG	Tyrosine-protein kinase SYK	SYK	P43405	CHEMBL2599	Kinase	0	0 / 2
Q3OG	Glycogen synthase kinase-3 beta	GSK3B	P49841	CHEMBL262	Kinase	0	0 / 2
Q3OG	Focal adhesion kinase 1	PTK2	Q05397	CHEMBL2695	Kinase	0	0 / 1
Q3OG	Estradiol 17-beta-dehydrogenase 2	HSD17B2	P37059	CHEMBL2789	Enzyme	0	0 / 2
Q3OG	Vascular endothelial growth factor receptor 2	KDR	P35968	CHEMBL279	Kinase	0	0 / 1
Q3OG	Matrix metalloproteinase 13	MMP13	P45452	CHEMBL280	Protease	0	0 / 1
Q3OG	Matrix metalloproteinase 3	MMP3	P08254	CHEMBL283	Protease	0	0 / 1
Q3OG	Carbonic anhydrase III	CA3	P07451	CHEMBL2885	Lyase	0	0 / 1
Q3OG	Arachidonate 15-lipoxygenase	ALOX15	P16050	CHEMBL2903	Enzyme	0	0 / 3
Q3OG	Serine/threonine-protein kinase PLK1	PLK1	P53350	CHEMBL3024	Kinase	0	0 / 1
Q3OG	Carbonic anhydrase VI	CA6	P23280	CHEMBL3025	Lyase	0	0 / 1
Q3OG	Cyclin-dependent kinase 1	CDK1	P06493	CHEMBL308	Kinase	0	0 / 1
Q3OG	Matrix metalloproteinase 9	MMP9	P14780	CHEMBL321	Protease	0	0 / 2
Q3OG	PI3-kinase p110-gamma subunit	PIK3CG	P48736	CHEMBL3267	Enzyme	0	0 / 1
Q3OG	Matrix metalloproteinase 2	MMP2	P08253	CHEMBL333	Protease	0	0 / 2
Q3OG	Protein kinase N1	PKN1	Q16512	CHEMBL3384	Kinase	0	0 / 1
Q3OG	Carbonic anhydrase XIV	CA14	Q9ULX7	CHEMBL3510	Lyase	0	0 / 1
