# Supplementary material for: Unraveling the therapeutic potential of quercetin and quercetin-3-O-glucuronide in Alzheimer's disease through network pharmacology, molecular docking, and dynamic simulations
Source: Sci Rep. 2024 Jun 27;14:14852. doi: 10.1038/s41598-024-61779-9 (PMC11211499; doi:10.1038/s41598-024-61779-9)
Supplement: Supplementary file 2 — Supplementary Information 2. [file 41598_2024_61779_MOESM2_ESM.xlsx]

## Sheet: Sheet1
NOX4
AVPR2
MAOA
IGF1R
CYP19A1
EGFR
F2
CA2
ALOX5
DRD4
ADORA1
GLO1
MPO
PIK3R1
ADORA2A
DAPK1
GSK3B
KDR
MMP13
MMP3
ALOX15
ABCC1
PLK1
CDK1
MMP9
MMP2
CSNK2A1
ALOX12
MET
CXCR1
AKT1
ABCB1
PLA2G1B
BACE1
ABCG2
AKR1C2
AKR1C4
AKR1A1
MAPT
INSR
ACHE
SYK
PIK3CG
APEX1
ESR2
MPG
ARG1
TYR
HSD17B1
AHR
ESRRA
APP
PARP1
TTR
CD38
TERT
PTGS2
NQO2
ADRA2A
PDE5A
TNF
IL2
SLC29A1
SQLE
PRKCD
PRKCA
PRKCB
PRKCE
PRKACA
PLG
IKBKB
GRK2
GRK5
PIK3CA
VCP
COMT
MCL1
ALDH2
