# Supplementary material for: Unraveling the therapeutic potential of quercetin and quercetin-3-O-glucuronide in Alzheimer's disease through network pharmacology, molecular docking, and dynamic simulations
Source: Sci Rep. 2024 Jun 27;14:14852. doi: 10.1038/s41598-024-61779-9 (PMC11211499; doi:10.1038/s41598-024-61779-9)
Supplement: Supplementary file 3 — Supplementary Information 3. [file 41598_2024_61779_MOESM3_ESM.xlsx]

## Sheet: Sheet1
#node1	node2	node1_string_id	node2_string_id	neighborhood_on_chromosome	gene_fusion	phylogenetic_cooccurrence	homology	coexpression	experimentally_determined_interaction	database_annotated	automated_textmining	combined_score
ABCB1	APEX1	9606.ENSP00000478255	9606.ENSP00000216714	0	0	0	0	0	0.292	0	0.218	0.423
ABCB1	MMP2	9606.ENSP00000478255	9606.ENSP00000219070	0	0	0	0	0.111	0	0	0.374	0.42
ABCB1	KDR	9606.ENSP00000478255	9606.ENSP00000263923	0	0	0	0	0.054	0	0	0.452	0.46
ABCB1	EGFR	9606.ENSP00000478255	9606.ENSP00000275493	0	0	0	0	0.071	0	0	0.607	0.619
ABCB1	MET	9606.ENSP00000478255	9606.ENSP00000317272	0	0	0	0	0.069	0.054	0	0.386	0.412
ABCB1	GSK3B	9606.ENSP00000478255	9606.ENSP00000324806	0	0	0	0	0.05	0.054	0	0.411	0.425
ABCB1	COMT	9606.ENSP00000478255	9606.ENSP00000354511	0	0	0	0	0.053	0	0	0.584	0.59
ABCB1	PARP1	9606.ENSP00000478255	9606.ENSP00000355759	0	0	0	0	0	0	0	0.544	0.544
ABCB1	PTGS2	9606.ENSP00000478255	9606.ENSP00000356438	0	0	0	0	0	0	0	0.41	0.41
ABCB1	MCL1	9606.ENSP00000478255	9606.ENSP00000358022	0	0	0	0	0.049	0	0	0.419	0.423
ABCB1	MMP9	9606.ENSP00000478255	9606.ENSP00000361405	0	0	0	0	0.111	0	0	0.418	0.46
ABCB1	ABCC1	9606.ENSP00000478255	9606.ENSP00000382342	0	0	0	0.592	0.234	0.076	0	0.466	0.589
ABCB1	TNF	9606.ENSP00000478255	9606.ENSP00000398698	0	0	0	0	0.057	0	0	0.424	0.433
ABCB1	PRKCA	9606.ENSP00000478255	9606.ENSP00000408695	0	0	0	0	0.055	0.07	0	0.52	0.541
ABCB1	AKT1	9606.ENSP00000478255	9606.ENSP00000451828	0	0	0	0	0.05	0.054	0	0.607	0.616
ABCB1	IGF1R	9606.ENSP00000478255	9606.ENSP00000497069	0	0	0	0	0.05	0.07	0	0.441	0.463
ABCB1	SLC29A1	9606.ENSP00000478255	9606.ENSP00000498610	0	0	0	0	0.055	0	0	0.462	0.47
ABCB1	ABCG2	9606.ENSP00000478255	9606.ENSP00000498246	0	0.001	0	0.561	0.093	0.1	0	0.492	0.549
ABCC1	EGFR	9606.ENSP00000382342	9606.ENSP00000275493	0	0	0	0	0.059	0	0	0.48	0.49
ABCC1	SLC29A1	9606.ENSP00000382342	9606.ENSP00000498610	0	0	0	0	0.049	0	0	0.415	0.42
ABCC1	PRKCB	9606.ENSP00000382342	9606.ENSP00000496129	0	0	0	0	0.062	0.059	0	0.425	0.448
ABCC1	AKT1	9606.ENSP00000382342	9606.ENSP00000451828	0	0.001	0	0	0.07	0.054	0	0.511	0.533
ABCC1	ABCG2	9606.ENSP00000382342	9606.ENSP00000498246	0	0	0	0	0.057	0.1	0	0.968	0.971
ABCG2	KDR	9606.ENSP00000498246	9606.ENSP00000263923	0	0	0	0	0.094	0.057	0	0.474	0.511
ABCG2	EGFR	9606.ENSP00000498246	9606.ENSP00000275493	0	0	0	0	0.084	0	0	0.656	0.671
ABCG2	MET	9606.ENSP00000498246	9606.ENSP00000317272	0	0	0	0	0.062	0.044	0	0.479	0.492
ABCG2	GSK3B	9606.ENSP00000498246	9606.ENSP00000324806	0	0	0	0	0.055	0.044	0	0.402	0.413
ABCG2	PARP1	9606.ENSP00000498246	9606.ENSP00000355759	0	0	0	0	0.068	0	0	0.463	0.478
ABCG2	MCL1	9606.ENSP00000498246	9606.ENSP00000358022	0	0	0	0	0.055	0	0	0.399	0.407
ABCG2	MMP9	9606.ENSP00000498246	9606.ENSP00000361405	0	0	0	0	0	0	0	0.438	0.438
ABCG2	SYK	9606.ENSP00000498246	9606.ENSP00000364898	0	0	0	0	0.055	0.044	0	0.439	0.449
ABCG2	AKT1	9606.ENSP00000498246	9606.ENSP00000451828	0	0	0	0	0.057	0.044	0	0.612	0.619
ABCG2	IGF1R	9606.ENSP00000498246	9606.ENSP00000497069	0	0	0	0	0.055	0.044	0	0.408	0.418
ABCG2	SLC29A1	9606.ENSP00000498246	9606.ENSP00000498610	0	0	0	0	0.06	0.053	0	0.509	0.524
ACHE	TYR	9606.ENSP00000303211	9606.ENSP00000263321	0	0	0	0	0.053	0.057	0	0.537	0.55
ACHE	EGFR	9606.ENSP00000303211	9606.ENSP00000275493	0	0	0	0	0	0	0	0.506	0.506
ACHE	APP	9606.ENSP00000303211	9606.ENSP00000284981	0	0	0	0	0.067	0.735	0	0.769	0.937
ACHE	COMT	9606.ENSP00000303211	9606.ENSP00000354511	0	0	0	0	0.055	0	0	0.47	0.478
ACHE	AKT1	9606.ENSP00000303211	9606.ENSP00000451828	0	0	0	0	0	0.051	0	0.49	0.495
ACHE	PTGS2	9606.ENSP00000303211	9606.ENSP00000356438	0	0	0	0	0.049	0.045	0	0.501	0.508
ACHE	GSK3B	9606.ENSP00000303211	9606.ENSP00000324806	0	0	0	0	0	0.051	0	0.512	0.517
ACHE	TNF	9606.ENSP00000303211	9606.ENSP00000398698	0	0	0	0	0.045	0	0	0.526	0.528
ACHE	ADORA2A	9606.ENSP00000303211	9606.ENSP00000480012	0	0	0	0	0	0	0	0.591	0.591
ACHE	MAOA	9606.ENSP00000303211	9606.ENSP00000340684	0	0	0	0	0.103	0	0	0.744	0.761
ACHE	MAPT	9606.ENSP00000303211	9606.ENSP00000340820	0	0	0	0	0.074	0	0	0.81	0.817
ACHE	BACE1	9606.ENSP00000303211	9606.ENSP00000318585	0	0	0	0	0	0	0	0.831	0.831
ADORA1	EGFR	9606.ENSP00000356205	9606.ENSP00000275493	0	0	0	0	0.082	0.305	0	0.147	0.408
ADORA1	GSK3B	9606.ENSP00000356205	9606.ENSP00000324806	0	0	0	0	0	0.045	0	0.482	0.484
ADORA1	ADORA2A	9606.ENSP00000356205	9606.ENSP00000480012	0	0	0.056	0.928	0.056	0.394	0	0.646	0.784
ADORA1	SLC29A1	9606.ENSP00000356205	9606.ENSP00000498610	0	0	0	0	0	0.045	0	0.88	0.88
ADORA2A	IL2	9606.ENSP00000480012	9606.ENSP00000226730	0	0	0	0	0.042	0	0	0.446	0.446
ADORA2A	PRKACA	9606.ENSP00000480012	9606.ENSP00000309591	0	0	0	0	0.044	0.066	0	0.697	0.705
ADORA2A	ARG1	9606.ENSP00000480012	9606.ENSP00000349446	0	0	0	0	0	0	0	0.41	0.41
ADORA2A	COMT	9606.ENSP00000480012	9606.ENSP00000354511	0	0	0	0	0	0	0	0.405	0.405
ADORA2A	TNF	9606.ENSP00000480012	9606.ENSP00000398698	0	0	0	0	0.108	0	0	0.518	0.552
ADORA2A	AKT1	9606.ENSP00000480012	9606.ENSP00000451828	0	0	0	0	0.088	0	0	0.399	0.428
ADORA2A	SLC29A1	9606.ENSP00000480012	9606.ENSP00000498610	0	0	0	0	0	0.053	0	0.714	0.718
ADRA2A	CXCR1	9606.ENSP00000280155	9606.ENSP00000295683	0	0	0	0.593	0.078	0	0	0.411	0.433
ADRA2A	PRKCE	9606.ENSP00000280155	9606.ENSP00000306124	0	0	0	0	0.059	0.047	0.5	0.075	0.53
ADRA2A	PRKCA	9606.ENSP00000280155	9606.ENSP00000408695	0	0	0	0	0.055	0.045	0.5	0.092	0.535
ADRA2A	PRKCD	9606.ENSP00000280155	9606.ENSP00000331602	0	0	0	0	0.065	0.047	0.5	0.094	0.543
ADRA2A	PRKCB	9606.ENSP00000280155	9606.ENSP00000496129	0	0	0	0	0.061	0.045	0.5	0.122	0.554
ADRA2A	GRK2	9606.ENSP00000280155	9606.ENSP00000312262	0	0	0	0	0.045	0.097	0	0.559	0.586
ADRA2A	GRK5	9606.ENSP00000280155	9606.ENSP00000376609	0	0	0	0	0.063	0.097	0	0.563	0.598
ADRA2A	MAOA	9606.ENSP00000280155	9606.ENSP00000340684	0	0	0	0	0.062	0	0	0.611	0.619
ADRA2A	COMT	9606.ENSP00000280155	9606.ENSP00000354511	0	0	0	0	0	0	0	0.72	0.72
AHR	ESR2	9606.ENSP00000242057	9606.ENSP00000343925	0	0	0	0	0.059	0.045	0	0.496	0.507
AKR1A1	ALDH2	9606.ENSP00000361140	9606.ENSP00000261733	0	0	0	0	0.114	0.045	0.91	0.355	0.944
AKR1A1	MAOA	9606.ENSP00000361140	9606.ENSP00000340684	0	0	0	0	0.057	0	0.104	0.419	0.466
AKR1A1	GLO1	9606.ENSP00000361140	9606.ENSP00000362463	0	0	0	0	0.16	0.095	0	0.306	0.427
AKR1C2	HSD17B1	9606.ENSP00000370129	9606.ENSP00000225929	0	0	0	0	0.104	0.045	0.098	0.496	0.559
AKR1C2	AKR1C4	9606.ENSP00000370129	9606.ENSP00000369814	0	0	0.05	0.98	0.181	0.835	0	0.06	0.863
AKR1C4	HSD17B1	9606.ENSP00000369814	9606.ENSP00000225929	0	0	0	0	0.104	0.045	0.098	0.52	0.58
AKT1	CSNK2A1	9606.ENSP00000451828	9606.ENSP00000217244	0	0	0	0.583	0.049	0.307	0	0.488	0.633
AKT1	MMP2	9606.ENSP00000451828	9606.ENSP00000219070	0	0	0	0	0.055	0	0	0.844	0.846
AKT1	MPO	9606.ENSP00000451828	9606.ENSP00000225275	0	0	0	0	0.057	0	0	0.538	0.546
AKT1	CD38	9606.ENSP00000451828	9606.ENSP00000226279	0	0	0	0	0.042	0	0	0.656	0.656
AKT1	IL2	9606.ENSP00000451828	9606.ENSP00000226730	0	0	0	0	0	0	0	0.692	0.692
AKT1	MMP13	9606.ENSP00000451828	9606.ENSP00000260302	0	0	0	0	0.055	0	0	0.571	0.578
AKT1	NOX4	9606.ENSP00000451828	9606.ENSP00000263317	0	0	0	0	0.057	0.063	0	0.673	0.686
AKT1	TYR	9606.ENSP00000451828	9606.ENSP00000263321	0	0	0	0	0	0.098	0	0.433	0.466
AKT1	KDR	9606.ENSP00000451828	9606.ENSP00000263923	0	0	0	0.56	0.056	0.074	0	0.701	0.715
AKT1	PIK3CA	9606.ENSP00000451828	9606.ENSP00000263967	0	0	0	0	0.06	0.738	0.9	0.951	0.998
AKT1	EGFR	9606.ENSP00000451828	9606.ENSP00000275493	0	0	0	0.559	0.042	0.64	0	0.445	0.792
AKT1	APP	9606.ENSP00000451828	9606.ENSP00000284981	0	0	0	0	0.092	0	0	0.647	0.665
AKT1	CXCR1	9606.ENSP00000451828	9606.ENSP00000295683	0	0	0	0	0.086	0	0	0.447	0.472
AKT1	MMP3	9606.ENSP00000451828	9606.ENSP00000299855	0	0	0	0	0.055	0	0	0.582	0.588
AKT1	INSR	9606.ENSP00000451828	9606.ENSP00000303830	0	0	0	0.564	0.055	0.095	0	0.418	0.459
AKT1	PLG	9606.ENSP00000451828	9606.ENSP00000308938	0	0	0	0	0	0.096	0	0.529	0.556
AKT1	TERT	9606.ENSP00000451828	9606.ENSP00000309572	0	0	0	0	0.05	0.612	0	0.758	0.903
AKT1	GRK2	9606.ENSP00000451828	9606.ENSP00000312262	0	0	0	0.75	0.162	0.094	0	0.731	0.778
AKT1	MET	9606.ENSP00000451828	9606.ENSP00000317272	0	0	0	0.57	0	0.071	0	0.389	0.408
AKT1	BACE1	9606.ENSP00000451828	9606.ENSP00000318585	0	0	0	0	0	0.06	0	0.514	0.524
AKT1	GSK3B	9606.ENSP00000451828	9606.ENSP00000324806	0	0	0	0.579	0.138	0.929	0.9	0.428	0.996
AKT1	MAOA	9606.ENSP00000451828	9606.ENSP00000340684	0	0	0	0	0	0.047	0	0.417	0.42
AKT1	MAPT	9606.ENSP00000451828	9606.ENSP00000340820	0	0	0	0	0	0.737	0	0.534	0.872
AKT1	ESR2	9606.ENSP00000451828	9606.ENSP00000343925	0	0	0	0	0.055	0.071	0	0.669	0.684
AKT1	PDE5A	9606.ENSP00000451828	9606.ENSP00000347046	0	0	0	0	0	0.07	0	0.409	0.427
AKT1	ARG1	9606.ENSP00000451828	9606.ENSP00000349446	0	0	0	0	0	0	0	0.542	0.542
AKT1	VCP	9606.ENSP00000451828	9606.ENSP00000351777	0	0	0	0	0.06	0.614	0	0.328	0.735
AKT1	COMT	9606.ENSP00000451828	9606.ENSP00000354511	0	0	0	0	0.056	0	0	0.396	0.406
AKT1	PARP1	9606.ENSP00000451828	9606.ENSP00000355759	0	0	0	0	0.049	0	0	0.824	0.825
AKT1	PTGS2	9606.ENSP00000451828	9606.ENSP00000356438	0	0	0	0	0.078	0	0	0.767	0.775
AKT1	MCL1	9606.ENSP00000451828	9606.ENSP00000358022	0	0	0	0	0.099	0	0.4	0.775	0.867
AKT1	MMP9	9606.ENSP00000451828	9606.ENSP00000361405	0	0	0	0	0.086	0	0	0.819	0.827
AKT1	ALOX5	9606.ENSP00000451828	9606.ENSP00000363512	0	0	0	0	0	0.066	0	0.401	0.417
AKT1	SYK	9606.ENSP00000451828	9606.ENSP00000364898	0	0	0	0.568	0.081	0	0	0.612	0.628
AKT1	CDK1	9606.ENSP00000451828	9606.ENSP00000378699	0	0	0	0.635	0.042	0.098	0	0.534	0.562
AKT1	CYP19A1	9606.ENSP00000451828	9606.ENSP00000379683	0	0	0	0	0	0.051	0	0.745	0.748
AKT1	ESRRA	9606.ENSP00000451828	9606.ENSP00000384851	0	0	0	0	0.097	0.071	0	0.461	0.509
AKT1	TNF	9606.ENSP00000451828	9606.ENSP00000398698	0	0	0	0	0.074	0.057	0	0.903	0.907
AKT1	PIK3CG	9606.ENSP00000451828	9606.ENSP00000419260	0	0	0	0	0	0.098	0.9	0.947	0.994
AKT1	PIK3R1	9606.ENSP00000451828	9606.ENSP00000428056	0	0	0	0	0.058	0.558	0.9	0.913	0.995
AKT1	IKBKB	9606.ENSP00000451828	9606.ENSP00000430684	0	0	0	0.601	0.152	0.775	0.9	0.57	0.99
AKT1	PRKCB	9606.ENSP00000451828	9606.ENSP00000496129	0	0	0	0.863	0.062	0.416	0	0.11	0.47
AKT1	IGF1R	9606.ENSP00000451828	9606.ENSP00000497069	0	0	0	0.559	0.062	0.294	0	0.47	0.619
ALDH2	DRD4	9606.ENSP00000261733	9606.ENSP00000176183	0	0	0	0	0	0	0	0.619	0.619
ALDH2	GLO1	9606.ENSP00000261733	9606.ENSP00000362463	0.053	0.071	0	0	0.079	0	0.218	0.208	0.407
ALDH2	COMT	9606.ENSP00000261733	9606.ENSP00000354511	0	0	0	0	0.094	0	0.163	0.615	0.682
ALDH2	MAOA	9606.ENSP00000261733	9606.ENSP00000340684	0.042	0.019	0	0	0.084	0	0.918	0.78	0.982
ALOX12	PLA2G1B	9606.ENSP00000251535	9606.ENSP00000312286	0	0	0	0	0	0	0.65	0.178	0.7
ALOX12	ALOX15	9606.ENSP00000251535	9606.ENSP00000293761	0	0	0.055	0.97	0.053	0	0.9	0.075	0.906
ALOX12	ALOX5	9606.ENSP00000251535	9606.ENSP00000363512	0	0	0.084	0.907	0.06	0	0.9	0.119	0.914
ALOX12	PTGS2	9606.ENSP00000251535	9606.ENSP00000356438	0	0	0	0	0.055	0	0.9	0.488	0.947
ALOX15	TNF	9606.ENSP00000293761	9606.ENSP00000398698	0	0	0	0	0.043	0.065	0	0.453	0.467
ALOX15	PLA2G1B	9606.ENSP00000293761	9606.ENSP00000312286	0	0	0	0	0	0	0.65	0.181	0.701
ALOX15	ALOX5	9606.ENSP00000293761	9606.ENSP00000363512	0	0	0.086	0.902	0	0	0.9	0.137	0.914
ALOX15	PTGS2	9606.ENSP00000293761	9606.ENSP00000356438	0	0	0	0	0.098	0.046	0.9	0.628	0.963
ALOX5	MMP2	9606.ENSP00000363512	9606.ENSP00000219070	0	0	0	0	0.057	0.045	0	0.645	0.653
ALOX5	MPO	9606.ENSP00000363512	9606.ENSP00000225275	0	0	0	0	0.105	0	0	0.402	0.442
ALOX5	PRKACA	9606.ENSP00000363512	9606.ENSP00000309591	0	0	0	0	0	0.292	0	0.252	0.448
ALOX5	PLA2G1B	9606.ENSP00000363512	9606.ENSP00000312286	0	0	0	0	0.042	0	0.65	0.321	0.752
ALOX5	PTGS2	9606.ENSP00000363512	9606.ENSP00000356438	0	0	0	0	0.072	0	0.9	0.741	0.973
ALOX5	MMP9	9606.ENSP00000363512	9606.ENSP00000361405	0	0	0	0	0.178	0.045	0	0.388	0.478
ALOX5	TNF	9606.ENSP00000363512	9606.ENSP00000398698	0	0	0	0	0.146	0	0	0.579	0.625
APEX1	MCL1	9606.ENSP00000216714	9606.ENSP00000358022	0	0	0	0	0	0.292	0	0.204	0.412
APEX1	GLO1	9606.ENSP00000216714	9606.ENSP00000362463	0.102	0	0	0	0.207	0	0	0.399	0.534
APEX1	MPG	9606.ENSP00000216714	9606.ENSP00000219431	0.059	0	0	0	0.054	0	0.5	0.786	0.892
APEX1	PARP1	9606.ENSP00000216714	9606.ENSP00000355759	0	0	0	0	0.266	0.115	0.5	0.912	0.967
APP	MMP2	9606.ENSP00000284981	9606.ENSP00000219070	0	0	0	0	0.127	0.318	0	0.37	0.592
APP	IL2	9606.ENSP00000284981	9606.ENSP00000226730	0	0	0	0	0	0	0	0.588	0.588
APP	TTR	9606.ENSP00000284981	9606.ENSP00000237014	0	0	0	0	0	0.712	0.4	0.907	0.982
APP	KDR	9606.ENSP00000284981	9606.ENSP00000263923	0	0	0	0	0.112	0.301	0	0.235	0.484
APP	EGFR	9606.ENSP00000284981	9606.ENSP00000275493	0	0	0	0	0.106	0.621	0	0.701	0.889
APP	IGF1R	9606.ENSP00000284981	9606.ENSP00000497069	0	0	0	0	0.134	0	0	0.343	0.406
APP	CDK1	9606.ENSP00000284981	9606.ENSP00000378699	0	0	0	0	0	0.074	0	0.411	0.431
APP	PRKCE	9606.ENSP00000284981	9606.ENSP00000306124	0	0	0	0	0.088	0.077	0	0.407	0.457
APP	PRKACA	9606.ENSP00000284981	9606.ENSP00000309591	0	0	0	0	0.062	0.073	0	0.45	0.48
APP	MAOA	9606.ENSP00000284981	9606.ENSP00000340684	0	0	0	0	0.068	0	0	0.477	0.491
APP	PRKCD	9606.ENSP00000284981	9606.ENSP00000331602	0	0	0	0	0.067	0.077	0	0.462	0.496
APP	GRK5	9606.ENSP00000284981	9606.ENSP00000376609	0	0	0	0	0	0	0.5	0.118	0.54
APP	GRK2	9606.ENSP00000284981	9606.ENSP00000312262	0	0	0	0	0.042	0.07	0.5	0.159	0.575
APP	PTGS2	9606.ENSP00000284981	9606.ENSP00000356438	0	0	0	0	0.047	0.292	0	0.512	0.642
APP	MMP9	9606.ENSP00000284981	9606.ENSP00000361405	0	0	0	0	0.052	0.292	0	0.512	0.644
APP	VCP	9606.ENSP00000284981	9606.ENSP00000351777	0	0	0	0	0.049	0.37	0	0.466	0.652
APP	PLG	9606.ENSP00000284981	9606.ENSP00000308938	0	0	0	0	0	0.183	0	0.63	0.685
APP	TNF	9606.ENSP00000284981	9606.ENSP00000398698	0	0	0	0	0	0.126	0	0.78	0.799
APP	GSK3B	9606.ENSP00000284981	9606.ENSP00000324806	0	0	0	0	0.108	0.606	0	0.73	0.897
APP	MAPT	9606.ENSP00000284981	9606.ENSP00000340820	0	0	0	0	0	0.697	0	0.985	0.995
APP	BACE1	9606.ENSP00000284981	9606.ENSP00000318585	0	0	0	0	0.073	0.86	0.75	0.999	0.999
ARG1	MMP2	9606.ENSP00000349446	9606.ENSP00000219070	0	0	0	0	0.058	0	0	0.445	0.455
ARG1	MPO	9606.ENSP00000349446	9606.ENSP00000225275	0	0	0	0	0.149	0	0	0.5	0.557
ARG1	IL2	9606.ENSP00000349446	9606.ENSP00000226730	0.042	0	0	0	0.086	0	0	0.614	0.632
ARG1	CXCR1	9606.ENSP00000349446	9606.ENSP00000295683	0	0	0	0	0.125	0	0	0.397	0.449
ARG1	PDE5A	9606.ENSP00000349446	9606.ENSP00000347046	0	0	0	0	0	0	0	0.501	0.501
ARG1	PTGS2	9606.ENSP00000349446	9606.ENSP00000356438	0	0	0	0	0.062	0	0	0.603	0.612
ARG1	MMP9	9606.ENSP00000349446	9606.ENSP00000361405	0	0	0	0	0.077	0	0	0.613	0.627
ARG1	TNF	9606.ENSP00000349446	9606.ENSP00000398698	0	0	0	0	0	0	0	0.777	0.777
AVPR2	DRD4	9606.ENSP00000496396	9606.ENSP00000176183	0	0	0	0	0.103	0	0	0.467	0.502
AVPR2	F2	9606.ENSP00000496396	9606.ENSP00000308541	0	0	0	0	0.042	0.088	0.65	0.101	0.688
AVPR2	PRKACA	9606.ENSP00000496396	9606.ENSP00000309591	0	0	0	0	0.047	0	0	0.516	0.519
AVPR2	GRK2	9606.ENSP00000496396	9606.ENSP00000312262	0	0	0	0	0.042	0.097	0.4	0.441	0.671
AVPR2	VCP	9606.ENSP00000496396	9606.ENSP00000351777	0	0	0	0	0	0.292	0	0.384	0.545
AVPR2	GRK5	9606.ENSP00000496396	9606.ENSP00000376609	0	0	0	0	0.047	0.333	0	0.212	0.456
BACE1	MMP2	9606.ENSP00000318585	9606.ENSP00000219070	0	0	0	0	0.075	0.4	0	0.256	0.551
BACE1	CA2	9606.ENSP00000318585	9606.ENSP00000285379	0	0	0	0	0	0	0	0.438	0.438
BACE1	PTGS2	9606.ENSP00000318585	9606.ENSP00000356438	0	0	0	0	0.079	0	0	0.423	0.446
BACE1	MAOA	9606.ENSP00000318585	9606.ENSP00000340684	0	0	0	0	0	0	0	0.454	0.454
BACE1	TNF	9606.ENSP00000318585	9606.ENSP00000398698	0	0	0	0	0.064	0	0	0.52	0.532
BACE1	GSK3B	9606.ENSP00000318585	9606.ENSP00000324806	0	0	0	0	0.049	0.064	0	0.666	0.677
BACE1	MAPT	9606.ENSP00000318585	9606.ENSP00000340820	0	0	0	0	0.067	0	0	0.764	0.77
CA2	MMP9	9606.ENSP00000285379	9606.ENSP00000361405	0	0	0	0	0.056	0	0	0.445	0.454
CA2	CYP19A1	9606.ENSP00000285379	9606.ENSP00000379683	0	0	0	0	0.088	0	0	0.464	0.49
CD38	MPO	9606.ENSP00000226279	9606.ENSP00000225275	0	0	0	0	0.067	0	0	0.571	0.582
CD38	PARP1	9606.ENSP00000226279	9606.ENSP00000355759	0	0	0	0	0.061	0	0	0.417	0.429
CD38	MCL1	9606.ENSP00000226279	9606.ENSP00000358022	0	0	0	0	0.045	0	0	0.434	0.436
CD38	SYK	9606.ENSP00000226279	9606.ENSP00000364898	0	0	0	0	0.095	0	0	0.43	0.462
CD38	TNF	9606.ENSP00000226279	9606.ENSP00000398698	0	0	0	0	0.113	0	0	0.655	0.681
CD38	IL2	9606.ENSP00000226279	9606.ENSP00000226730	0	0	0	0	0.044	0	0	0.69	0.691
CD38	PRKCA	9606.ENSP00000226279	9606.ENSP00000408695	0	0	0	0	0.098	0	0.9	0.107	0.912
CD38	PRKCB	9606.ENSP00000226279	9606.ENSP00000496129	0	0	0	0	0.142	0	0.9	0.164	0.922
CDK1	CSNK2A1	9606.ENSP00000378699	9606.ENSP00000217244	0	0	0	0.767	0.073	0.519	0	0.141	0.585
CDK1	EGFR	9606.ENSP00000378699	9606.ENSP00000275493	0	0	0	0.618	0.042	0.807	0	0.253	0.849
CDK1	MMP3	9606.ENSP00000378699	9606.ENSP00000299855	0	0	0	0	0.044	0	0	0.411	0.412
CDK1	PLK1	9606.ENSP00000378699	9606.ENSP00000300093	0	0	0	0.624	0.814	0.15	0.9	0.66	0.993
CDK1	INSR	9606.ENSP00000378699	9606.ENSP00000303830	0	0	0	0.614	0	0.098	0	0.425	0.459
CDK1	TERT	9606.ENSP00000378699	9606.ENSP00000309572	0	0	0	0	0.101	0	0	0.451	0.485
CDK1	GSK3B	9606.ENSP00000378699	9606.ENSP00000324806	0	0	0	0.798	0.042	0.098	0	0.461	0.493
CDK1	MAPT	9606.ENSP00000378699	9606.ENSP00000340820	0	0	0	0	0	0.625	0	0.256	0.709
CDK1	PARP1	9606.ENSP00000378699	9606.ENSP00000355759	0	0	0	0	0.173	0	0	0.637	0.687
CDK1	MCL1	9606.ENSP00000378699	9606.ENSP00000358022	0	0	0	0	0.047	0	0	0.789	0.79
CDK1	MMP9	9606.ENSP00000378699	9606.ENSP00000361405	0	0	0	0	0.056	0	0	0.62	0.625
CDK1	TNF	9606.ENSP00000378699	9606.ENSP00000398698	0	0	0	0	0.074	0	0	0.409	0.429
COMT	DRD4	9606.ENSP00000354511	9606.ENSP00000176183	0	0	0	0	0	0	0	0.942	0.942
COMT	HSD17B1	9606.ENSP00000354511	9606.ENSP00000225929	0	0	0	0	0	0	0.111	0.504	0.54
COMT	MAOA	9606.ENSP00000354511	9606.ENSP00000340684	0	0	0	0	0	0	0.91	0.963	0.996
COMT	MAPT	9606.ENSP00000354511	9606.ENSP00000340820	0	0	0	0	0	0	0	0.427	0.427
COMT	ESR2	9606.ENSP00000354511	9606.ENSP00000343925	0	0	0	0	0	0.059	0	0.455	0.465
COMT	NQO2	9606.ENSP00000354511	9606.ENSP00000369822	0	0	0	0	0.049	0	0	0.454	0.458
COMT	CYP19A1	9606.ENSP00000354511	9606.ENSP00000379683	0	0	0	0	0.086	0	0	0.595	0.614
CSNK2A1	PRKCB	9606.ENSP00000217244	9606.ENSP00000496129	0	0	0	0.583	0.042	0	0	0.416	0.416
CSNK2A1	CYP19A1	9606.ENSP00000217244	9606.ENSP00000379683	0	0	0	0	0	0.075	0	0.424	0.445
CSNK2A1	ESR2	9606.ENSP00000217244	9606.ENSP00000343925	0	0	0	0	0	0	0	0.447	0.447
CSNK2A1	GSK3B	9606.ENSP00000217244	9606.ENSP00000324806	0	0	0	0.697	0.084	0.062	0	0.46	0.496
CXCR1	MPO	9606.ENSP00000295683	9606.ENSP00000225275	0	0	0	0	0.15	0	0	0.455	0.517
CXCR1	IL2	9606.ENSP00000295683	9606.ENSP00000226730	0	0	0	0	0	0	0	0.419	0.418
CXCR1	KDR	9606.ENSP00000295683	9606.ENSP00000263923	0	0	0	0	0.074	0	0	0.596	0.609
CXCR1	EGFR	9606.ENSP00000295683	9606.ENSP00000275493	0	0	0	0	0.063	0.048	0	0.606	0.617
CXCR1	MMP9	9606.ENSP00000295683	9606.ENSP00000361405	0	0	0	0	0.2	0	0	0.527	0.605
CXCR1	TNF	9606.ENSP00000295683	9606.ENSP00000398698	0	0	0	0	0.134	0	0	0.584	0.625
CXCR1	GRK5	9606.ENSP00000295683	9606.ENSP00000376609	0	0	0	0	0.042	0.097	0.65	0.042	0.671
CXCR1	F2	9606.ENSP00000295683	9606.ENSP00000308541	0	0	0	0	0	0.052	0.65	0.113	0.68
CXCR1	GRK2	9606.ENSP00000295683	9606.ENSP00000312262	0	0	0	0	0.049	0.097	0.65	0.522	0.837
CYP19A1	HSD17B1	9606.ENSP00000379683	9606.ENSP00000225929	0	0	0	0	0.106	0	0.911	0.821	0.984
CYP19A1	PIK3CA	9606.ENSP00000379683	9606.ENSP00000263967	0	0	0	0	0	0	0	0.517	0.517
CYP19A1	SQLE	9606.ENSP00000379683	9606.ENSP00000265896	0	0	0	0	0.131	0.286	0.111	0.309	0.567
CYP19A1	EGFR	9606.ENSP00000379683	9606.ENSP00000275493	0	0	0	0	0.086	0	0	0.608	0.626
CYP19A1	PRKACA	9606.ENSP00000379683	9606.ENSP00000309591	0	0	0	0	0.055	0.046	0	0.433	0.445
CYP19A1	ESR2	9606.ENSP00000379683	9606.ENSP00000343925	0	0	0	0	0.048	0.056	0	0.923	0.925
CYP19A1	PARP1	9606.ENSP00000379683	9606.ENSP00000355759	0	0	0	0	0	0	0	0.415	0.414
CYP19A1	PTGS2	9606.ENSP00000379683	9606.ENSP00000356438	0	0	0	0	0.067	0	0	0.586	0.597
CYP19A1	NQO2	9606.ENSP00000379683	9606.ENSP00000369822	0	0	0	0	0	0	0	0.64	0.64
CYP19A1	TNF	9606.ENSP00000379683	9606.ENSP00000398698	0	0	0	0	0	0	0	0.479	0.479
CYP19A1	IGF1R	9606.ENSP00000379683	9606.ENSP00000497069	0	0	0	0	0.055	0.051	0	0.545	0.556
CYP19A1	ESRRA	9606.ENSP00000379683	9606.ENSP00000384851	0	0	0	0	0	0.056	0	0.553	0.56
DAPK1	IKBKB	9606.ENSP00000386135	9606.ENSP00000430684	0	0	0	0.572	0.046	0.068	0	0.419	0.438
DRD4	MAOA	9606.ENSP00000176183	9606.ENSP00000340684	0	0	0	0	0	0	0	0.892	0.892
EGFR	MMP2	9606.ENSP00000275493	9606.ENSP00000219070	0	0	0	0	0.099	0	0	0.674	0.693
EGFR	MPG	9606.ENSP00000275493	9606.ENSP00000219431	0	0	0	0	0.042	0	0	0.496	0.496
EGFR	HSD17B1	9606.ENSP00000275493	9606.ENSP00000225929	0	0	0	0	0	0	0	0.414	0.414
EGFR	IL2	9606.ENSP00000275493	9606.ENSP00000226730	0	0	0	0	0	0	0.65	0.593	0.851
EGFR	TTR	9606.ENSP00000275493	9606.ENSP00000237014	0	0	0	0	0	0	0	0.62	0.62
EGFR	NOX4	9606.ENSP00000275493	9606.ENSP00000263317	0	0	0	0	0.055	0	0	0.408	0.417
EGFR	TYR	9606.ENSP00000275493	9606.ENSP00000263321	0	0	0	0	0	0.075	0	0.379	0.401
EGFR	KDR	9606.ENSP00000275493	9606.ENSP00000263923	0	0	0	0.564	0.075	0.139	0	0.774	0.805
EGFR	PIK3CA	9606.ENSP00000275493	9606.ENSP00000263967	0	0	0	0	0	0.79	0.9	0.976	0.999
EGFR	PRKCD	9606.ENSP00000275493	9606.ENSP00000331602	0	0	0	0.558	0.042	0	0	0.44	0.441
EGFR	PLG	9606.ENSP00000275493	9606.ENSP00000308938	0	0	0	0	0.084	0	0	0.448	0.473
EGFR	SYK	9606.ENSP00000275493	9606.ENSP00000364898	0	0	0	0.688	0.042	0.4	0	0.174	0.484
EGFR	VCP	9606.ENSP00000275493	9606.ENSP00000351777	0	0	0	0	0.047	0.103	0	0.486	0.522
EGFR	ESRRA	9606.ENSP00000275493	9606.ENSP00000384851	0	0	0	0	0	0.092	0	0.505	0.531
EGFR	IKBKB	9606.ENSP00000275493	9606.ENSP00000430684	0	0	0	0.552	0.042	0.091	0	0.534	0.559
EGFR	GSK3B	9606.ENSP00000275493	9606.ENSP00000324806	0	0	0	0.568	0.047	0.091	0	0.548	0.574
EGFR	PRKCB	9606.ENSP00000275493	9606.ENSP00000496129	0	0	0	0.558	0.042	0.299	0	0.424	0.579
EGFR	GRK2	9606.ENSP00000275493	9606.ENSP00000312262	0	0	0	0	0.042	0.51	0	0.334	0.66
EGFR	MCL1	9606.ENSP00000275493	9606.ENSP00000358022	0	0	0	0	0.048	0.103	0	0.65	0.675
EGFR	TERT	9606.ENSP00000275493	9606.ENSP00000309572	0	0	0	0	0	0	0	0.697	0.697
EGFR	PRKACA	9606.ENSP00000275493	9606.ENSP00000309591	0	0	0	0.594	0.042	0.51	0	0.427	0.707
EGFR	PRKCE	9606.ENSP00000275493	9606.ENSP00000306124	0	0	0	0	0	0.621	0	0.307	0.726
EGFR	MMP3	9606.ENSP00000275493	9606.ENSP00000299855	0	0	0	0	0.073	0	0.5	0.479	0.737
EGFR	INSR	9606.ENSP00000275493	9606.ENSP00000303830	0	0	0	0.577	0.058	0.091	0.4	0.566	0.747
EGFR	PIK3CG	9606.ENSP00000275493	9606.ENSP00000419260	0	0	0	0	0	0	0	0.748	0.748
EGFR	PARP1	9606.ENSP00000275493	9606.ENSP00000355759	0	0	0	0	0.044	0.1	0	0.734	0.751
EGFR	ESR2	9606.ENSP00000275493	9606.ENSP00000343925	0	0	0	0	0	0.329	0	0.65	0.755
EGFR	MMP9	9606.ENSP00000275493	9606.ENSP00000361405	0	0	0	0	0.055	0	0	0.825	0.827
EGFR	MAPT	9606.ENSP00000275493	9606.ENSP00000340820	0	0	0	0	0.074	0.621	0	0.555	0.83
EGFR	PTGS2	9606.ENSP00000275493	9606.ENSP00000356438	0	0	0	0	0.068	0	0	0.831	0.836
EGFR	TNF	9606.ENSP00000275493	9606.ENSP00000398698	0	0	0	0	0	0	0	0.89	0.89
EGFR	PRKCA	9606.ENSP00000275493	9606.ENSP00000408695	0	0	0	0.562	0.049	0.788	0	0.693	0.932
EGFR	IGF1R	9606.ENSP00000275493	9606.ENSP00000497069	0	0	0	0.571	0.113	0.585	0	0.972	0.989
EGFR	MET	9606.ENSP00000275493	9606.ENSP00000317272	0	0	0	0.582	0.25	0.806	0	0.978	0.996
EGFR	PIK3R1	9606.ENSP00000275493	9606.ENSP00000428056	0	0	0	0	0.042	0.9	0.9	0.901	0.998
ESR2	MMP2	9606.ENSP00000343925	9606.ENSP00000219070	0	0	0	0	0	0	0	0.4	0.4
ESR2	HSD17B1	9606.ENSP00000343925	9606.ENSP00000225929	0	0	0	0	0	0	0	0.613	0.613
ESR2	KDR	9606.ENSP00000343925	9606.ENSP00000263923	0	0	0	0	0	0.045	0	0.571	0.573
ESR2	PIK3CA	9606.ENSP00000343925	9606.ENSP00000263967	0	0	0	0	0	0	0.4	0.322	0.575
ESR2	PRKACA	9606.ENSP00000343925	9606.ENSP00000309591	0	0	0	0	0	0	0.9	0.457	0.943
ESR2	GSK3B	9606.ENSP00000343925	9606.ENSP00000324806	0	0	0	0	0	0.071	0	0.636	0.648
ESR2	MMP9	9606.ENSP00000343925	9606.ENSP00000361405	0	0	0	0	0.074	0	0	0.495	0.512
ESR2	TNF	9606.ENSP00000343925	9606.ENSP00000398698	0	0	0	0	0.055	0	0	0.519	0.526
ESR2	PTGS2	9606.ENSP00000343925	9606.ENSP00000356438	0	0	0	0	0.047	0	0	0.527	0.53
ESR2	PIK3R1	9606.ENSP00000343925	9606.ENSP00000428056	0	0	0	0	0	0.065	0.4	0.229	0.53
ESR2	IGF1R	9606.ENSP00000343925	9606.ENSP00000497069	0	0	0	0	0	0.071	0	0.807	0.813
ESRRA	PRKACA	9606.ENSP00000384851	9606.ENSP00000309591	0	0	0	0	0.063	0	0	0.526	0.536
F2	MPO	9606.ENSP00000308541	9606.ENSP00000225275	0	0	0	0	0	0.044	0	0.521	0.522
F2	IL2	9606.ENSP00000308541	9606.ENSP00000226730	0	0	0	0	0.049	0	0	0.438	0.442
F2	TTR	9606.ENSP00000308541	9606.ENSP00000237014	0	0	0	0	0.321	0	0	0.61	0.724
F2	GRK2	9606.ENSP00000308541	9606.ENSP00000312262	0	0	0	0	0	0	0.5	0.052	0.505
F2	GRK5	9606.ENSP00000308541	9606.ENSP00000376609	0	0	0	0	0	0	0.5	0.053	0.506
F2	TNF	9606.ENSP00000308541	9606.ENSP00000398698	0	0	0	0	0	0.066	0	0.753	0.76
F2	PLG	9606.ENSP00000308541	9606.ENSP00000308938	0	0	0	0.72	0.707	0	0	0.433	0.826
GLO1	SQLE	9606.ENSP00000362463	9606.ENSP00000265896	0.087	0	0	0	0.1	0	0.285	0.247	0.498
GLO1	MAOA	9606.ENSP00000362463	9606.ENSP00000340684	0	0	0	0	0.055	0	0.8	0.243	0.844
GRK2	PIK3CG	9606.ENSP00000312262	9606.ENSP00000419260	0	0	0	0	0.043	0.091	0	0.37	0.404
GRK2	PRKCD	9606.ENSP00000312262	9606.ENSP00000331602	0	0	0	0.65	0.074	0	0.4	0.054	0.428
GRK2	PRKCA	9606.ENSP00000312262	9606.ENSP00000408695	0	0	0	0.648	0.049	0	0.4	0.134	0.462
GRK2	PRKCB	9606.ENSP00000312262	9606.ENSP00000496129	0	0	0	0.651	0.049	0.51	0	0.078	0.532
GRK2	GRK5	9606.ENSP00000312262	9606.ENSP00000376609	0	0	0	0.812	0.047	0	0.5	0.243	0.608
GSK3B	MMP2	9606.ENSP00000324806	9606.ENSP00000219070	0	0	0	0	0	0	0	0.571	0.571
GSK3B	NOX4	9606.ENSP00000324806	9606.ENSP00000263317	0	0	0	0	0	0.063	0	0.451	0.463
GSK3B	PIK3CA	9606.ENSP00000324806	9606.ENSP00000263967	0	0	0	0	0.199	0.069	0	0.544	0.63
GSK3B	SQLE	9606.ENSP00000324806	9606.ENSP00000265896	0	0	0	0	0.042	0.045	0	0.462	0.465
GSK3B	INSR	9606.ENSP00000324806	9606.ENSP00000303830	0	0	0	0	0	0	0	0.471	0.471
GSK3B	TERT	9606.ENSP00000324806	9606.ENSP00000309572	0	0	0	0	0	0.049	0	0.431	0.435
GSK3B	PRKACA	9606.ENSP00000324806	9606.ENSP00000309591	0	0	0	0.622	0.094	0.618	0.9	0.768	0.99
GSK3B	MET	9606.ENSP00000324806	9606.ENSP00000317272	0	0	0	0	0	0.188	0	0.475	0.555
GSK3B	MAOA	9606.ENSP00000324806	9606.ENSP00000340684	0	0	0	0	0	0.047	0	0.412	0.416
GSK3B	VCP	9606.ENSP00000324806	9606.ENSP00000351777	0	0	0	0	0.128	0.21	0	0.228	0.422
GSK3B	PRKCD	9606.ENSP00000324806	9606.ENSP00000331602	0	0	0	0.611	0.049	0.087	0	0.389	0.423
GSK3B	PIK3CG	9606.ENSP00000324806	9606.ENSP00000419260	0	0	0	0	0	0.069	0	0.452	0.468
GSK3B	PRKCB	9606.ENSP00000324806	9606.ENSP00000496129	0	0	0	0.584	0.047	0.392	0	0.187	0.488
GSK3B	PIK3R1	9606.ENSP00000324806	9606.ENSP00000428056	0	0	0	0	0.074	0.093	0	0.449	0.497
GSK3B	PTGS2	9606.ENSP00000324806	9606.ENSP00000356438	0	0	0	0	0	0	0	0.573	0.573
GSK3B	MMP9	9606.ENSP00000324806	9606.ENSP00000361405	0	0	0	0	0	0	0	0.612	0.612
GSK3B	PRKCA	9606.ENSP00000324806	9606.ENSP00000408695	0	0	0	0.59	0.049	0.298	0	0.5	0.637
GSK3B	PARP1	9606.ENSP00000324806	9606.ENSP00000355759	0	0	0	0	0.049	0.163	0	0.588	0.643
GSK3B	IGF1R	9606.ENSP00000324806	9606.ENSP00000497069	0	0	0	0	0.095	0	0	0.621	0.643
GSK3B	TNF	9606.ENSP00000324806	9606.ENSP00000398698	0	0	0	0	0	0.057	0	0.643	0.649
GSK3B	MCL1	9606.ENSP00000324806	9606.ENSP00000358022	0	0	0	0	0.067	0.301	0	0.579	0.702
GSK3B	MAPT	9606.ENSP00000324806	9606.ENSP00000340820	0	0	0	0	0	0.942	0.9	0.943	0.999
IGF1R	MMP2	9606.ENSP00000497069	9606.ENSP00000219070	0	0	0	0	0.055	0	0	0.684	0.689
IGF1R	NOX4	9606.ENSP00000497069	9606.ENSP00000263317	0	0	0	0	0	0.063	0	0.476	0.488
IGF1R	KDR	9606.ENSP00000497069	9606.ENSP00000263923	0	0	0	0.574	0	0.074	0	0.537	0.552
IGF1R	PIK3CA	9606.ENSP00000497069	9606.ENSP00000263967	0	0	0	0	0.048	0.098	0.9	0.776	0.978
IGF1R	INSR	9606.ENSP00000497069	9606.ENSP00000303830	0	0	0.057	0.956	0.137	0.927	0.9	0.696	0.997
IGF1R	PRKACA	9606.ENSP00000497069	9606.ENSP00000309591	0	0	0	0.578	0.055	0.088	0.9	0.191	0.921
IGF1R	MET	9606.ENSP00000497069	9606.ENSP00000317272	0	0	0	0.581	0.042	0.192	0	0.56	0.629
IGF1R	PARP1	9606.ENSP00000497069	9606.ENSP00000355759	0	0	0	0	0	0	0	0.56	0.56
IGF1R	PTGS2	9606.ENSP00000497069	9606.ENSP00000356438	0	0	0	0	0.044	0	0	0.431	0.433
IGF1R	MCL1	9606.ENSP00000497069	9606.ENSP00000358022	0	0	0	0	0.049	0	0	0.488	0.492
IGF1R	MMP9	9606.ENSP00000497069	9606.ENSP00000361405	0	0	0	0	0.043	0	0	0.687	0.688
IGF1R	TNF	9606.ENSP00000497069	9606.ENSP00000398698	0	0	0	0	0	0.057	0	0.623	0.63
IGF1R	PIK3CG	9606.ENSP00000497069	9606.ENSP00000419260	0	0	0	0	0	0.098	0	0.513	0.542
IGF1R	PIK3R1	9606.ENSP00000497069	9606.ENSP00000428056	0	0	0	0	0.042	0.803	0.9	0.735	0.994
IKBKB	IL2	9606.ENSP00000430684	9606.ENSP00000226730	0	0	0	0	0	0	0	0.462	0.462
IKBKB	PRKCE	9606.ENSP00000430684	9606.ENSP00000306124	0	0	0	0.563	0.049	0.325	0	0.196	0.439
IKBKB	MET	9606.ENSP00000430684	9606.ENSP00000317272	0	0	0	0.557	0.057	0.071	0	0.433	0.459
IKBKB	PRKCD	9606.ENSP00000430684	9606.ENSP00000331602	0	0	0	0.571	0.082	0.325	0	0.165	0.438
IKBKB	PARP1	9606.ENSP00000430684	9606.ENSP00000355759	0	0	0	0	0.056	0.38	0	0.454	0.653
IKBKB	PTGS2	9606.ENSP00000430684	9606.ENSP00000356438	0	0	0	0	0.098	0	0	0.591	0.615
IKBKB	MCL1	9606.ENSP00000430684	9606.ENSP00000358022	0	0	0	0	0.094	0	0	0.403	0.436
IKBKB	MMP9	9606.ENSP00000430684	9606.ENSP00000361405	0	0	0	0	0.105	0	0	0.522	0.554
IKBKB	TNF	9606.ENSP00000430684	9606.ENSP00000398698	0	0	0	0	0.089	0.994	0.5	0.934	0.999
IKBKB	PRKCA	9606.ENSP00000430684	9606.ENSP00000408695	0	0	0	0.571	0.09	0.298	0	0.162	0.418
IKBKB	PIK3CG	9606.ENSP00000430684	9606.ENSP00000419260	0	0	0	0	0.049	0.069	0	0.476	0.495
IKBKB	PRKCB	9606.ENSP00000430684	9606.ENSP00000496129	0	0	0	0.568	0.099	0.599	0	0.183	0.68
IL2	MMP2	9606.ENSP00000226730	9606.ENSP00000219070	0	0	0	0	0.053	0	0	0.465	0.472
IL2	MPO	9606.ENSP00000226730	9606.ENSP00000225275	0	0	0	0	0	0	0	0.514	0.514
IL2	PRKACA	9606.ENSP00000226730	9606.ENSP00000309591	0	0	0	0	0.086	0.07	0	0.368	0.415
IL2	MCL1	9606.ENSP00000226730	9606.ENSP00000358022	0	0	0	0	0	0	0	0.418	0.418
IL2	KDR	9606.ENSP00000226730	9606.ENSP00000263923	0	0	0	0	0	0	0	0.44	0.44
IL2	MMP3	9606.ENSP00000226730	9606.ENSP00000299855	0	0	0	0	0.053	0	0	0.464	0.471
IL2	TYR	9606.ENSP00000226730	9606.ENSP00000263321	0	0	0	0	0.042	0.053	0	0.482	0.489
IL2	PIK3R1	9606.ENSP00000226730	9606.ENSP00000428056	0	0	0	0	0	0	0.4	0.249	0.53
IL2	PIK3CA	9606.ENSP00000226730	9606.ENSP00000263967	0	0	0	0	0	0	0.4	0.29	0.555
IL2	PLG	9606.ENSP00000226730	9606.ENSP00000308938	0	0	0	0	0.049	0	0	0.585	0.588
IL2	MMP9	9606.ENSP00000226730	9606.ENSP00000361405	0	0	0	0	0.053	0	0	0.596	0.601
IL2	PTGS2	9606.ENSP00000226730	9606.ENSP00000356438	0	0	0	0	0.043	0	0	0.606	0.607
IL2	SYK	9606.ENSP00000226730	9606.ENSP00000364898	0	0	0	0	0.051	0	0.5	0.686	0.837
IL2	TNF	9606.ENSP00000226730	9606.ENSP00000398698	0	0	0	0	0.072	0	0	0.955	0.957
INSR	PIK3CA	9606.ENSP00000303830	9606.ENSP00000263967	0	0	0	0	0	0.098	0.9	0.462	0.947
INSR	PIK3CG	9606.ENSP00000303830	9606.ENSP00000419260	0	0	0	0	0	0.098	0	0.372	0.409
INSR	PARP1	9606.ENSP00000303830	9606.ENSP00000355759	0	0	0	0	0	0	0	0.425	0.425
INSR	PRKCA	9606.ENSP00000303830	9606.ENSP00000408695	0	0	0	0.555	0	0.05	0	0.442	0.447
INSR	PRKCD	9606.ENSP00000303830	9606.ENSP00000331602	0	0	0	0.558	0.042	0.533	0	0.076	0.551
INSR	PRKCB	9606.ENSP00000303830	9606.ENSP00000496129	0	0	0	0.556	0	0.05	0.9	0.143	0.911
INSR	PRKCE	9606.ENSP00000303830	9606.ENSP00000306124	0	0	0	0.551	0	0.087	0.9	0.309	0.931
INSR	PIK3R1	9606.ENSP00000303830	9606.ENSP00000428056	0	0	0	0	0.049	0.854	0.65	0.794	0.988
KDR	MMP2	9606.ENSP00000263923	9606.ENSP00000219070	0	0	0	0	0.086	0	0	0.61	0.628
KDR	NOX4	9606.ENSP00000263923	9606.ENSP00000263317	0	0	0	0	0.061	0	0	0.605	0.613
KDR	MMP3	9606.ENSP00000263923	9606.ENSP00000299855	0	0	0	0	0	0	0	0.404	0.404
KDR	PRKCA	9606.ENSP00000263923	9606.ENSP00000408695	0	0	0	0.556	0.056	0	0	0.399	0.408
KDR	SYK	9606.ENSP00000263923	9606.ENSP00000364898	0	0	0	0.603	0.055	0.074	0	0.383	0.412
KDR	PIK3CG	9606.ENSP00000263923	9606.ENSP00000419260	0	0	0	0	0	0.098	0	0.392	0.428
KDR	PARP1	9606.ENSP00000263923	9606.ENSP00000355759	0	0	0	0	0	0	0	0.435	0.435
KDR	MCL1	9606.ENSP00000263923	9606.ENSP00000358022	0	0	0	0	0.086	0	0	0.417	0.445
KDR	PRKACA	9606.ENSP00000263923	9606.ENSP00000309591	0	0	0	0.58	0	0	0.4	0.154	0.47
KDR	TERT	9606.ENSP00000263923	9606.ENSP00000309572	0	0	0	0	0	0	0	0.475	0.475
KDR	PTGS2	9606.ENSP00000263923	9606.ENSP00000356438	0	0	0	0	0.079	0	0	0.491	0.511
KDR	PLG	9606.ENSP00000263923	9606.ENSP00000308938	0	0	0	0	0	0	0	0.527	0.527
KDR	TNF	9606.ENSP00000263923	9606.ENSP00000398698	0	0	0	0	0.056	0	0	0.611	0.617
KDR	MMP9	9606.ENSP00000263923	9606.ENSP00000361405	0	0	0	0	0.057	0	0	0.807	0.811
KDR	MET	9606.ENSP00000263923	9606.ENSP00000317272	0	0	0	0.568	0	0.345	0	0.782	0.851
KDR	PIK3R1	9606.ENSP00000263923	9606.ENSP00000428056	0	0	0	0	0.049	0.153	0.9	0.377	0.943
KDR	PIK3CA	9606.ENSP00000263923	9606.ENSP00000263967	0	0	0	0	0	0.098	0.9	0.754	0.975
MAOA	NOX4	9606.ENSP00000340684	9606.ENSP00000263317	0	0	0	0	0	0	0	0.562	0.562
MAOA	TYR	9606.ENSP00000340684	9606.ENSP00000263321	0	0	0	0	0.069	0.045	0	0.489	0.506
MAOA	TNF	9606.ENSP00000340684	9606.ENSP00000398698	0	0	0	0	0	0	0	0.409	0.409
MAOA	PTGS2	9606.ENSP00000340684	9606.ENSP00000356438	0	0	0	0	0	0	0	0.466	0.466
MAPT	PRKCE	9606.ENSP00000340820	9606.ENSP00000306124	0	0	0	0	0.074	0.292	0	0.191	0.423
MAPT	PRKACA	9606.ENSP00000340820	9606.ENSP00000309591	0	0	0	0	0.047	0.855	0	0.434	0.915
MAPT	SYK	9606.ENSP00000340820	9606.ENSP00000364898	0	0	0	0	0	0.299	0	0.189	0.408
MAPT	PRKCB	9606.ENSP00000340820	9606.ENSP00000496129	0	0	0	0	0.074	0.314	0	0.159	0.419
MAPT	PRKCA	9606.ENSP00000340820	9606.ENSP00000408695	0	0	0	0	0.074	0.314	0	0.202	0.448
MAPT	TNF	9606.ENSP00000340820	9606.ENSP00000398698	0	0	0	0	0	0	0	0.479	0.479
MAPT	PIK3R1	9606.ENSP00000340820	9606.ENSP00000428056	0	0	0	0	0.07	0.51	0	0.166	0.587
MAPT	VCP	9606.ENSP00000340820	9606.ENSP00000351777	0	0	0	0	0	0.095	0	0.696	0.713
MCL1	MMP2	9606.ENSP00000358022	9606.ENSP00000219070	0	0	0	0	0	0	0	0.434	0.434
MCL1	PIK3CA	9606.ENSP00000358022	9606.ENSP00000263967	0	0	0	0	0.049	0	0	0.488	0.492
MCL1	PLK1	9606.ENSP00000358022	9606.ENSP00000300093	0	0	0	0	0	0	0	0.434	0.434
MCL1	MET	9606.ENSP00000358022	9606.ENSP00000317272	0	0	0	0	0.045	0	0	0.459	0.461
MCL1	PARP1	9606.ENSP00000358022	9606.ENSP00000355759	0	0	0	0	0.049	0	0	0.737	0.739
MCL1	PTGS2	9606.ENSP00000358022	9606.ENSP00000356438	0	0	0	0	0.195	0	0	0.454	0.542
MCL1	SYK	9606.ENSP00000358022	9606.ENSP00000364898	0	0	0	0	0.115	0	0	0.42	0.465
MCL1	MMP9	9606.ENSP00000358022	9606.ENSP00000361405	0	0	0	0	0.11	0	0	0.493	0.529
MCL1	PIK3R1	9606.ENSP00000358022	9606.ENSP00000428056	0	0	0	0	0.049	0	0.4	0.336	0.588
MCL1	TNF	9606.ENSP00000358022	9606.ENSP00000398698	0	0	0	0	0.122	0.076	0	0.587	0.636
MET	MMP2	9606.ENSP00000317272	9606.ENSP00000219070	0	0	0	0	0.069	0	0	0.694	0.703
MET	TYR	9606.ENSP00000317272	9606.ENSP00000263321	0	0	0	0	0.072	0.099	0	0.516	0.559
MET	PIK3CA	9606.ENSP00000317272	9606.ENSP00000263967	0	0	0	0	0.042	0.069	0.9	0.617	0.961
MET	PLG	9606.ENSP00000317272	9606.ENSP00000308938	0	0	0	0	0	0.181	0	0.404	0.491
MET	TERT	9606.ENSP00000317272	9606.ENSP00000309572	0	0	0	0	0	0.198	0	0.45	0.541
MET	PTGS2	9606.ENSP00000317272	9606.ENSP00000356438	0	0	0	0	0.056	0	0	0.413	0.422
MET	SYK	9606.ENSP00000317272	9606.ENSP00000364898	0	0	0	0.635	0	0.195	0	0.411	0.505
MET	TNF	9606.ENSP00000317272	9606.ENSP00000398698	0	0	0	0	0	0.057	0	0.651	0.657
MET	PARP1	9606.ENSP00000317272	9606.ENSP00000355759	0	0	0	0	0.067	0	0	0.692	0.701
MET	MMP9	9606.ENSP00000317272	9606.ENSP00000361405	0	0	0	0	0.049	0	0	0.744	0.746
MET	PIK3R1	9606.ENSP00000317272	9606.ENSP00000428056	0	0	0	0	0	0.197	0.65	0.582	0.872
MMP13	MMP2	9606.ENSP00000260302	9606.ENSP00000219070	0	0	0	0.886	0.084	0	0.4	0.146	0.49
MMP13	MMP3	9606.ENSP00000260302	9606.ENSP00000299855	0	0	0.068	0.943	0.206	0	0.4	0.119	0.557
MMP13	MMP9	9606.ENSP00000260302	9606.ENSP00000361405	0	0	0	0.79	0.134	0	0.4	0.272	0.589
MMP13	PTGS2	9606.ENSP00000260302	9606.ENSP00000356438	0	0	0	0	0.072	0	0	0.649	0.66
MMP13	TNF	9606.ENSP00000260302	9606.ENSP00000398698	0	0	0	0	0.069	0	0	0.704	0.712
MMP13	PLG	9606.ENSP00000260302	9606.ENSP00000308938	0	0	0	0	0.055	0	0.8	0.579	0.913
MMP2	NOX4	9606.ENSP00000219070	9606.ENSP00000263317	0	0	0	0	0.09	0	0	0.437	0.466
MMP2	MPO	9606.ENSP00000219070	9606.ENSP00000225275	0	0	0	0	0.048	0	0	0.471	0.474
MMP2	PARP1	9606.ENSP00000219070	9606.ENSP00000355759	0	0	0	0	0	0	0	0.479	0.479
MMP2	MMP3	9606.ENSP00000219070	9606.ENSP00000299855	0	0	0.061	0.875	0.128	0	0.4	0.152	0.527
MMP2	TNF	9606.ENSP00000219070	9606.ENSP00000398698	0	0	0	0	0.074	0	0	0.72	0.729
MMP2	PTGS2	9606.ENSP00000219070	9606.ENSP00000356438	0	0	0	0	0.079	0	0	0.755	0.764
MMP2	PLG	9606.ENSP00000219070	9606.ENSP00000308938	0	0	0	0	0.055	0	0.4	0.631	0.772
MMP2	MMP9	9606.ENSP00000219070	9606.ENSP00000361405	0	0	0.061	0.927	0.128	0	0.9	0.116	0.918
MMP3	MPO	9606.ENSP00000299855	9606.ENSP00000225275	0	0	0	0	0.048	0	0	0.614	0.616
MMP3	PTGS2	9606.ENSP00000299855	9606.ENSP00000356438	0	0	0	0	0.102	0	0	0.65	0.673
MMP3	PRKCA	9606.ENSP00000299855	9606.ENSP00000408695	0	0	0	0	0.063	0	0.75	0.222	0.801
MMP3	TNF	9606.ENSP00000299855	9606.ENSP00000398698	0	0	0	0	0.086	0	0	0.846	0.853
MMP3	PLG	9606.ENSP00000299855	9606.ENSP00000308938	0	0	0	0	0.055	0	0.4	0.831	0.895
MMP3	MMP9	9606.ENSP00000299855	9606.ENSP00000361405	0	0	0.075	0.784	0.145	0	0.9	0.514	0.956
MMP9	MPO	9606.ENSP00000361405	9606.ENSP00000225275	0	0	0	0	0.085	0	0	0.967	0.969
MMP9	NOX4	9606.ENSP00000361405	9606.ENSP00000263317	0	0	0	0	0.068	0	0	0.525	0.538
MMP9	TYR	9606.ENSP00000361405	9606.ENSP00000263321	0	0	0	0	0.055	0	0	0.532	0.538
MMP9	PLG	9606.ENSP00000361405	9606.ENSP00000308938	0	0	0	0	0.055	0	0	0.826	0.829
MMP9	TERT	9606.ENSP00000361405	9606.ENSP00000309572	0	0	0	0	0	0	0	0.41	0.41
MMP9	PRKACA	9606.ENSP00000361405	9606.ENSP00000309591	0	0	0	0	0	0	0	0.421	0.421
MMP9	PARP1	9606.ENSP00000361405	9606.ENSP00000355759	0	0	0	0	0	0	0	0.553	0.553
MMP9	PTGS2	9606.ENSP00000361405	9606.ENSP00000356438	0	0	0	0	0.176	0	0	0.785	0.815
MMP9	SYK	9606.ENSP00000361405	9606.ENSP00000364898	0	0	0	0	0.194	0	0	0.338	0.444
MMP9	PRKCA	9606.ENSP00000361405	9606.ENSP00000408695	0	0	0	0	0.074	0	0	0.438	0.458
MMP9	TNF	9606.ENSP00000361405	9606.ENSP00000398698	0	0	0	0	0.207	0	0	0.915	0.93
MPG	PARP1	9606.ENSP00000219431	9606.ENSP00000355759	0	0	0	0	0.049	0	0	0.406	0.411
MPO	NOX4	9606.ENSP00000225275	9606.ENSP00000263317	0	0.001	0	0	0.055	0.053	0	0.42	0.435
MPO	PLG	9606.ENSP00000225275	9606.ENSP00000308938	0	0	0	0	0.042	0.044	0	0.462	0.464
MPO	PTGS2	9606.ENSP00000225275	9606.ENSP00000356438	0	0	0	0	0.075	0	0	0.628	0.641
MPO	TNF	9606.ENSP00000225275	9606.ENSP00000398698	0	0	0	0	0.097	0	0	0.822	0.832
NOX4	PTGS2	9606.ENSP00000263317	9606.ENSP00000356438	0	0	0	0	0.055	0.052	0	0.495	0.508
NOX4	TNF	9606.ENSP00000263317	9606.ENSP00000398698	0	0	0	0	0.068	0	0	0.598	0.609
PARP1	PIK3CA	9606.ENSP00000355759	9606.ENSP00000263967	0	0	0	0	0.056	0	0	0.611	0.617
PARP1	PLK1	9606.ENSP00000355759	9606.ENSP00000300093	0	0	0	0	0.121	0	0	0.521	0.561
PARP1	TERT	9606.ENSP00000355759	9606.ENSP00000309572	0	0	0	0	0.111	0	0	0.508	0.545
PARP1	PTGS2	9606.ENSP00000355759	9606.ENSP00000356438	0	0	0	0	0.084	0	0	0.479	0.502
PARP1	TNF	9606.ENSP00000355759	9606.ENSP00000398698	0	0	0	0	0	0	0	0.735	0.735
PDE5A	PRKACA	9606.ENSP00000347046	9606.ENSP00000309591	0	0	0	0	0.078	0.107	0	0.513	0.564
PIK3CA	PLK1	9606.ENSP00000263967	9606.ENSP00000300093	0	0	0	0	0.056	0	0	0.416	0.425
PIK3CA	PRKCB	9606.ENSP00000263967	9606.ENSP00000496129	0	0	0	0	0.043	0	0	0.55	0.551
PIK3CA	PRKCA	9606.ENSP00000263967	9606.ENSP00000408695	0	0	0	0	0.049	0.115	0	0.606	0.64
PIK3CA	TERT	9606.ENSP00000263967	9606.ENSP00000309572	0	0	0	0	0.06	0	0	0.669	0.675
PIK3CA	PRKCD	9606.ENSP00000263967	9606.ENSP00000331602	0	0	0	0	0.062	0	0.9	0.204	0.918
PIK3CA	SYK	9606.ENSP00000263967	9606.ENSP00000364898	0	0	0	0	0	0.069	0.9	0.364	0.935
PIK3CA	PIK3CG	9606.ENSP00000263967	9606.ENSP00000419260	0	0	0	0.808	0.078	0.045	0.9	0.973	0.997
PIK3CA	PIK3R1	9606.ENSP00000263967	9606.ENSP00000428056	0	0	0	0	0.156	0.997	0.967	0.998	0.999
PIK3CG	PRKACA	9606.ENSP00000419260	9606.ENSP00000309591	0	0	0	0	0	0	0	0.5	0.5
PIK3CG	PTGS2	9606.ENSP00000419260	9606.ENSP00000356438	0	0	0	0	0.059	0	0	0.549	0.557
PIK3CG	SYK	9606.ENSP00000419260	9606.ENSP00000364898	0	0	0	0	0.14	0.312	0.5	0.648	0.882
PIK3CG	TNF	9606.ENSP00000419260	9606.ENSP00000398698	0	0	0	0	0.098	0	0	0.596	0.62
PIK3CG	PRKCB	9606.ENSP00000419260	9606.ENSP00000496129	0	0	0	0	0.181	0.292	0	0.387	0.613
PIK3CG	PIK3R1	9606.ENSP00000419260	9606.ENSP00000428056	0	0	0	0	0.055	0.492	0.914	0.987	0.999
PIK3R1	TERT	9606.ENSP00000428056	9606.ENSP00000309572	0	0	0	0	0	0	0	0.417	0.416
PIK3R1	PRKCD	9606.ENSP00000428056	9606.ENSP00000331602	0	0	0	0	0.042	0.049	0.9	0.369	0.934
PIK3R1	SYK	9606.ENSP00000428056	9606.ENSP00000364898	0	0	0	0	0.05	0.536	0.9	0.605	0.98
PIK3R1	PRKCB	9606.ENSP00000428056	9606.ENSP00000496129	0	0	0	0	0.062	0	0	0.504	0.515
PLA2G1B	PTGS2	9606.ENSP00000312286	9606.ENSP00000356438	0	0	0	0	0	0	0.65	0.312	0.748
PLG	TTR	9606.ENSP00000308938	9606.ENSP00000237014	0	0	0	0	0.209	0	0	0.402	0.506
PLG	PTGS2	9606.ENSP00000308938	9606.ENSP00000356438	0	0	0	0	0	0	0	0.43	0.43
PLG	TNF	9606.ENSP00000308938	9606.ENSP00000398698	0	0	0	0	0	0.066	0	0.665	0.673
PLK1	VCP	9606.ENSP00000300093	9606.ENSP00000351777	0	0	0	0	0.095	0.396	0	0.202	0.526
PLK1	PRKACA	9606.ENSP00000300093	9606.ENSP00000309591	0	0	0	0.735	0.056	0	0.8	0.121	0.819
PRKACA	TYR	9606.ENSP00000309591	9606.ENSP00000263321	0	0	0	0	0.061	0.069	0	0.378	0.408
PRKACA	PRKCA	9606.ENSP00000309591	9606.ENSP00000408695	0	0	0	0.872	0.047	0	0	0.42	0.423
PRKACA	PTGS2	9606.ENSP00000309591	9606.ENSP00000356438	0	0	0	0	0	0	0	0.585	0.585
PRKACA	TNF	9606.ENSP00000309591	9606.ENSP00000398698	0	0	0	0	0	0	0	0.587	0.587
PRKCA	PRKCE	9606.ENSP00000408695	9606.ENSP00000306124	0	0	0	0.921	0.077	0.456	0.4	0.312	0.765
PRKCA	TERT	9606.ENSP00000408695	9606.ENSP00000309572	0	0	0	0	0.047	0.292	0	0.269	0.463
PRKCA	PRKCD	9606.ENSP00000408695	9606.ENSP00000331602	0	0	0.063	0.888	0.067	0.452	0.9	0.422	0.967
PRKCA	VCP	9606.ENSP00000408695	9606.ENSP00000351777	0	0	0	0	0.059	0	0	0.419	0.43
PRKCA	PTGS2	9606.ENSP00000408695	9606.ENSP00000356438	0	0	0	0	0.062	0	0	0.618	0.626
PRKCA	TNF	9606.ENSP00000408695	9606.ENSP00000398698	0	0	0	0	0.078	0	0	0.663	0.676
PRKCA	PRKCB	9606.ENSP00000408695	9606.ENSP00000496129	0	0	0.05	0.981	0.084	0.623	0.9	0.056	0.963
PRKCB	TYR	9606.ENSP00000496129	9606.ENSP00000263321	0	0	0	0	0.073	0	0.9	0.228	0.922
PRKCB	PRKCE	9606.ENSP00000496129	9606.ENSP00000306124	0	0	0	0.92	0.066	0	0.4	0.118	0.463
PRKCB	PRKCD	9606.ENSP00000496129	9606.ENSP00000331602	0	0	0.061	0.886	0.117	0.614	0.9	0.119	0.966
PRKCB	SYK	9606.ENSP00000496129	9606.ENSP00000364898	0	0	0	0.566	0.171	0.05	0	0.527	0.595
PRKCB	TNF	9606.ENSP00000496129	9606.ENSP00000398698	0	0	0	0	0.122	0	0	0.37	0.423
PRKCD	PRKCE	9606.ENSP00000331602	9606.ENSP00000306124	0	0	0.069	0.916	0	0	0.9	0.114	0.91
PRKCD	TNF	9606.ENSP00000331602	9606.ENSP00000398698	0	0	0	0	0.131	0	0	0.38	0.439
PRKCD	VCP	9606.ENSP00000331602	9606.ENSP00000351777	0	0	0	0	0.057	0.311	0	0.376	0.559
PRKCD	SYK	9606.ENSP00000331602	9606.ENSP00000364898	0	0	0	0.564	0.149	0.087	0	0.694	0.741
PTGS2	TYR	9606.ENSP00000356438	9606.ENSP00000263321	0	0	0	0	0.042	0	0	0.576	0.577
PTGS2	SYK	9606.ENSP00000356438	9606.ENSP00000364898	0	0	0	0	0.087	0	0	0.376	0.406
PTGS2	TNF	9606.ENSP00000356438	9606.ENSP00000398698	0	0	0	0	0.185	0	0	0.901	0.916
SQLE	TTR	9606.ENSP00000265896	9606.ENSP00000237014	0.057	0	0	0	0.109	0	0.673	0.105	0.721
SYK	TNF	9606.ENSP00000364898	9606.ENSP00000398698	0	0	0	0	0.147	0.075	0	0.746	0.782
TERT	TTR	9606.ENSP00000309572	9606.ENSP00000237014	0	0	0	0	0.05	0	0	0.476	0.48
TERT	TYR	9606.ENSP00000309572	9606.ENSP00000263321	0	0	0	0	0.073	0.045	0	0.425	0.447
TERT	TNF	9606.ENSP00000309572	9606.ENSP00000398698	0	0	0	0	0	0	0	0.446	0.446
TNF	TTR	9606.ENSP00000398698	9606.ENSP00000237014	0	0	0	0	0	0	0	0.48	0.48
TNF	TYR	9606.ENSP00000398698	9606.ENSP00000263321	0	0	0	0	0	0.045	0	0.415	0.417
TTR	VCP	9606.ENSP00000237014	9606.ENSP00000351777	0	0	0	0	0	0.292	0	0.226	0.428
