# Supplementary material for: Unraveling the therapeutic potential of quercetin and quercetin-3-O-glucuronide in Alzheimer's disease through network pharmacology, molecular docking, and dynamic simulations
Source: Sci Rep. 2024 Jun 27;14:14852. doi: 10.1038/s41598-024-61779-9 (PMC11211499; doi:10.1038/s41598-024-61779-9)
Supplement: Supplementary file 4 — Supplementary Information 4. [file 41598_2024_61779_MOESM4_ESM.xlsx]

## Sheet: Sheet1
Category	Term	Count	%	PValue	Genes	List Total	Pop Hits	Pop Total	Fold Enrichment	Bonferroni	Benjamini	FDR
GOTERM_BP_DIRECT	GO:0006468~protein phosphorylation	20	25.641	2.012e-13	GSK3B, APP, SYK, CSNK2A1, PRKCB, DAPK1, PRKCE, INSR, PLK1, PRKCD, PRKCA, PIK3R1, PIK3CG, IKBKB, GRK2, GRK5, CDK1, AKT1, PRKACA, MET	78	536	19414	9.28722	3.18657e-10	3.18701e-10	2.9677e-10
GOTERM_BP_DIRECT	GO:0043066~negative regulation of apoptotic process	19	24.359	1.52062e-12	GSK3B, DAPK1, GLO1, PLK1, PIK3R1, MPO, TNF, MMP9, EGFR, IL2, IGF1R, IKBKB, GRK5, ADORA1, KDR, CDK1, AKT1, CD38, MCL1	78	522	19414	9.05949	2.40857e-09	1.20433e-09	1.12145e-09
GOTERM_BP_DIRECT	GO:0018105~peptidyl-serine phosphorylation	13	16.6667	8.39204e-12	GSK3B, SYK, CSNK2A1, PRKCB, PRKCE, PLK1, PRKCD, PRKCA, IKBKB, GRK2, CDK1, AKT1, PRKACA	78	185	19414	17.4901	1.3293e-08	4.431e-09	4.12608e-09
GOTERM_BP_DIRECT	GO:0043406~positive regulation of MAP kinase activity	10	12.8205	1.94801e-11	APP, PLA2G1B, INSR, NOX4, PDE5A, TNF, EGFR, ADRA2A, DRD4, PIK3CG	78	77	19414	32.3243	3.08565e-08	7.71412e-09	7.18329e-09
GOTERM_BP_DIRECT	GO:0051897~positive regulation of protein kinase B signaling	10	12.8205	2.09923e-09	APP, PIK3CA, INSR, NOX4, AKR1C2, TNF, MET, EGFR, PIK3CG, IGF1R	78	129	19414	19.2944	3.32518e-06	6.65037e-07	6.19273e-07
GOTERM_BP_DIRECT	GO:0018107~peptidyl-threonine phosphorylation	8	10.2564	1.14667e-08	GSK3B, GRK2, CSNK2A1, PRKCD, CDK1, AKT1, PRKCA, PRKACA	78	70	19414	28.4454	1.81631e-05	3.02721e-06	2.8189e-06
GOTERM_BP_DIRECT	GO:1904646~cellular response to beta-amyloid	7	8.97436	2.63606e-08	BACE1, GSK3B, APP, ABCC1, PARP1, TNF, IGF1R	78	46	19414	37.8757	4.17543e-05	5.96502e-06	5.55455e-06
GOTERM_BP_DIRECT	GO:0046777~protein autophosphorylation	10	12.8205	3.70591e-08	GSK3B, SYK, GRK5, DAPK1, INSR, KDR, AKT1, PRKACA, EGFR, IGF1R	78	179	19414	13.9049	5.86999e-05	7.3377e-06	6.83277e-06
GOTERM_BP_DIRECT	GO:0009410~response to xenobiotic stimulus	11	14.1026	6.0318e-08	ABCC1, ABCB1, ADORA2A, ARG1, APEX1, MMP2, CDK1, CD38, AHR, PTGS2, TNF	78	253	19414	10.8216	9.55392e-05	1.0616e-05	9.88546e-06
GOTERM_BP_DIRECT	GO:0008284~positive regulation of cell proliferation	13	16.6667	1.37256e-06	CSNK2A1, PLA2G1B, INSR, AVPR2, AKR1C2, F2, EGFR, IL2, ADRA2A, IGF1R, GRK5, KDR, AKT1	78	541	19414	5.9809	0.00217178	0.000217414	0.000202453
GOTERM_BP_DIRECT	GO:0048661~positive regulation of smooth muscle cell proliferation	6	7.69231	3.34545e-06	PIK3CA, MMP2, AKT1, PTGS2, TNF, IGF1R	78	58	19414	25.748	0.00528518	0.000481031	0.00044793
GOTERM_BP_DIRECT	GO:0043410~positive regulation of MAPK cascade	8	10.2564	3.64417e-06	APP, INSR, PRKCE, ADORA1, KDR, TNF, ADRA2A, IGF1R	78	162	19414	12.2912	0.00575575	0.000481031	0.00044793
GOTERM_BP_DIRECT	GO:0006915~apoptotic process	13	16.6667	5.22698e-06	APP, PARP1, CSNK2A1, PRKCB, DAPK1, PRKCE, PRKCD, AHR, MMP9, ADORA2A, GRK5, CDK1, MCL1	78	616	19414	5.25271	0.00824538	0.000636887	0.000593061
GOTERM_BP_DIRECT	GO:0030168~platelet activation	6	7.69231	7.37934e-06	SYK, PIK3CA, PRKCE, PRKCA, F2, ADRA2A	78	68	19414	21.9615	0.0116209	0.000834919	0.000777466
GOTERM_BP_DIRECT	GO:0007165~signal transduction	18	23.0769	8.72474e-06	GSK3B, CSNK2A1, PLA2G1B, PRKCB, DAPK1, PRKCE, PRKCD, PIK3R1, EGFR, ESR2, IGF1R, TTR, GRK2, ADORA1, AKT1, CD38, PDE5A, MET	78	1283	19414	3.49194	0.013725	0.000867479	0.000807785
GOTERM_BP_DIRECT	GO:0033674~positive regulation of kinase activity	6	7.69231	9.13195e-06	INSR, KDR, MET, EGFR, DRD4, IGF1R	78	71	19414	21.0336	0.014361	0.000867479	0.000807785
GOTERM_BP_DIRECT	GO:0030335~positive regulation of cell migration	9	11.5385	9.31006e-06	MMP2, INSR, KDR, PRKCA, PIK3R1, MMP9, EGFR, ADRA2A, IGF1R	78	262	19414	8.54991	0.014639	0.000867479	0.000807785
GOTERM_BP_DIRECT	GO:1901216~positive regulation of neuron death	5	6.41026	1.52399e-05	GSK3B, APP, PARP1, ADORA1, MAPT	78	38	19414	32.7497	0.0238512	0.00127053	0.0011831
GOTERM_BP_DIRECT	GO:1900182~positive regulation of protein localization to nucleus	5	6.41026	1.52399e-05	PARP1, PLK1, CDK1, AKT1, F2	78	38	19414	32.7497	0.0238512	0.00127053	0.0011831
GOTERM_BP_DIRECT	GO:1904645~response to beta-amyloid	4	5.12821	2.11602e-05	MMP13, MMP2, MMP3, MMP9	78	14	19414	71.1136	0.0329627	0.00164088	0.00152797
GOTERM_BP_DIRECT	GO:0001934~positive regulation of protein phosphorylation	8	10.2564	2.17541e-05	APP, INSR, KDR, AKT1, F2, TNF, MMP9, EGFR	78	213	19414	9.34826	0.0338719	0.00164088	0.00152797
GOTERM_BP_DIRECT	GO:0010629~negative regulation of gene expression	9	11.5385	3.05303e-05	GSK3B, APP, TERT, PIK3CA, CDK1, KDR, AKT1, MAPT, TNF	78	309	19414	7.24944	0.0472099	0.00192963	0.00179685
GOTERM_BP_DIRECT	GO:0030307~positive regulation of cell growth	6	7.69231	3.23283e-05	CSNK2A1, CD38, AKT1, F2, EGFR, IL2	78	92	19414	16.2324	0.0499198	0.00192963	0.00179685
GOTERM_BP_DIRECT	GO:0033138~positive regulation of peptidyl-serine phosphorylation	6	7.69231	3.23283e-05	APP, PIK3CA, AKT1, PTGS2, TNF, EGFR	78	92	19414	16.2324	0.0499198	0.00192963	0.00179685
GOTERM_BP_DIRECT	GO:0045429~positive regulation of nitric oxide biosynthetic process	5	6.41026	3.28915e-05	APP, INSR, AKT1, PTGS2, TNF	78	46	19414	27.0541	0.0507669	0.00192963	0.00179685
GOTERM_BP_DIRECT	GO:0014065~phosphatidylinositol 3-kinase signaling	5	6.41026	3.28915e-05	PIK3CA, AKT1, PIK3R1, PIK3CG, IGF1R	78	46	19414	27.0541	0.0507669	0.00192963	0.00179685
GOTERM_BP_DIRECT	GO:0022617~extracellular matrix disassembly	5	6.41026	3.28915e-05	MMP13, MMP2, MMP3, PLG, MMP9	78	46	19414	27.0541	0.0507669	0.00192963	0.00179685
GOTERM_BP_DIRECT	GO:0048143~astrocyte activation	4	5.12821	3.91926e-05	APP, ADORA2A, MAPT, TNF	78	17	19414	58.5641	0.0601945	0.00221718	0.00206461
GOTERM_BP_DIRECT	GO:0034614~cellular response to reactive oxygen species	5	6.41026	4.5865e-05	MMP2, AKT1, MAPT, MMP9, EGFR	78	50	19414	24.8897	0.0700755	0.00250518	0.00233279
GOTERM_BP_DIRECT	GO:0031623~receptor internalization	5	6.41026	4.96193e-05	ACHE, GRK2, SYK, CXCR1, INSR	78	51	19414	24.4017	0.0755894	0.0026199	0.00243961
GOTERM_BP_DIRECT	GO:0031334~positive regulation of protein complex assembly	5	6.41026	6.22309e-05	GSK3B, VCP, SYK, MMP3, TNF	78	54	19414	23.0461	0.0938739	0.0031798	0.00296099
GOTERM_BP_DIRECT	GO:0032930~positive regulation of superoxide anion generation	4	5.12821	6.51446e-05	APP, SYK, PRKCD, MAPT	78	20	19414	49.7795	0.0980465	0.00321171	0.00299071
GOTERM_BP_DIRECT	GO:1903078~positive regulation of protein localization to plasma membrane	5	6.41026	6.69107e-05	PRKCE, AKT1, PIK3R1, TNF, EGFR	78	55	19414	22.627	0.100566	0.00321171	0.00299071
GOTERM_BP_DIRECT	GO:0043154~negative regulation of cysteine-type endopeptidase activity involved in apoptotic process	5	6.41026	7.18418e-05	CSNK2A1, ADORA2A, AKT1, PTGS2, TNF	78	56	19414	22.223	0.107565	0.00325136	0.00302762
GOTERM_BP_DIRECT	GO:0032024~positive regulation of insulin secretion	5	6.41026	7.18418e-05	PRKCB, PRKCE, CD38, F2, PRKACA	78	56	19414	22.223	0.107565	0.00325136	0.00302762
GOTERM_BP_DIRECT	GO:0022900~electron transport chain	5	6.41026	7.70324e-05	NQO2, ALDH2, NOX4, AKR1C4, CYP19A1	78	57	19414	21.8331	0.114873	0.00329782	0.00307089
GOTERM_BP_DIRECT	GO:2000300~regulation of synaptic vesicle exocytosis	5	6.41026	7.70324e-05	BACE1, GSK3B, ADORA2A, PRKCB, ADRA2A	78	57	19414	21.8331	0.114873	0.00329782	0.00307089
GOTERM_BP_DIRECT	GO:0038083~peptidyl-tyrosine autophosphorylation	4	5.12821	8.75011e-05	INSR, KDR, EGFR, IGF1R	78	22	19414	45.2541	0.129431	0.00364742	0.00339643
GOTERM_BP_DIRECT	GO:0060079~excitatory postsynaptic potential	5	6.41026	0.000121333	GSK3B, ADORA2A, ADORA1, AKT1, SLC29A1	78	64	19414	19.4451	0.174861	0.004928	0.00458888
GOTERM_BP_DIRECT	GO:0008286~insulin receptor signaling pathway	5	6.41026	0.000145059	GSK3B, INSR, AKT1, PIK3R1, IGF1R	78	67	19414	18.5744	0.2053	0.00574433	0.00534905
GOTERM_BP_DIRECT	GO:0043243~positive regulation of protein complex disassembly	3	3.84615	0.000154077	INSR, TNF, IGF1R	78	5	19414	149.338	0.216572	0.00595263	0.00554301
GOTERM_BP_DIRECT	GO:0097190~apoptotic signaling pathway	5	6.41026	0.000181694	ADORA2A, DAPK1, ADORA1, CD38, PRKCA	78	71	19414	17.528	0.250111	0.00685247	0.00638093
GOTERM_BP_DIRECT	GO:0007169~transmembrane receptor protein tyrosine kinase signaling pathway	6	7.69231	0.000199645	SYK, INSR, KDR, MET, EGFR, IGF1R	78	135	19414	11.0621	0.271136	0.00735435	0.00684828
GOTERM_BP_DIRECT	GO:0071333~cellular response to glucose stimulus	5	6.41026	0.00022458	PIK3CA, NOX4, PRKACA, SLC29A1, IGF1R	78	75	19414	16.5932	0.29937	0.00808489	0.00752854
GOTERM_BP_DIRECT	GO:1990962~drug transport across blood-brain barrier	3	3.84615	0.00023052	ABCC1, ABCB1, ABCG2	78	6	19414	124.449	0.305933	0.00811432	0.00755595
GOTERM_BP_DIRECT	GO:0048009~insulin-like growth factor receptor signaling pathway	4	5.12821	0.000248926	PIK3CA, AKT1, PIK3R1, IGF1R	78	31	19414	32.1158	0.32588	0.00857171	0.00798186
GOTERM_BP_DIRECT	GO:0048511~rhythmic process	5	6.41026	0.000261205	GSK3B, CSNK2A1, CDK1, AHR, DRD4	78	78	19414	15.955	0.338869	0.00880318	0.0081974
GOTERM_BP_DIRECT	GO:0070374~positive regulation of ERK1 and ERK2 cascade	7	8.97436	0.000270742	APP, ALOX15, KDR, NOX4, PRKCA, TNF, EGFR	78	225	19414	7.74348	0.348783	0.00893448	0.00831967
GOTERM_BP_DIRECT	GO:0006954~inflammatory response	9	11.5385	0.000291085	IKBKB, ADORA2A, ALOX15, ADORA1, NOX4, AKT1, PTGS2, TNF, PIK3CG	78	428	19414	5.23382	0.369439	0.00940977	0.00876226
GOTERM_BP_DIRECT	GO:0034440~lipid oxidation	3	3.84615	0.000321898	ALOX5, ALOX15, ALOX12	78	7	19414	106.67	0.399486	0.00999778	0.00930981
GOTERM_BP_DIRECT	GO:0007077~mitotic nuclear envelope disassembly	3	3.84615	0.000321898	PRKCB, PLK1, PRKCA	78	7	19414	106.67	0.399486	0.00999778	0.00930981
GOTERM_BP_DIRECT	GO:1990090~cellular response to nerve growth factor stimulus	4	5.12821	0.000358343	APP, PARP1, AKT1, MAPT	78	35	19414	28.4454	0.433182	0.0109157	0.0101645
GOTERM_BP_DIRECT	GO:0014068~positive regulation of phosphatidylinositol 3-kinase signaling	5	6.41026	0.000379663	INSR, KDR, F2, TNF, IGF1R	78	86	19414	14.4708	0.452011	0.0113469	0.0105661
GOTERM_BP_DIRECT	GO:2001240~negative regulation of extrinsic apoptotic signaling pathway in absence of ligand	4	5.12821	0.000422995	TERT, AKT1, TNF, MCL1	78	37	19414	26.9078	0.488376	0.0121823	0.011344
GOTERM_BP_DIRECT	GO:0046326~positive regulation of glucose import	4	5.12821	0.000422995	TERT, INSR, AKT1, PIK3R1	78	37	19414	26.9078	0.488376	0.0121823	0.011344
GOTERM_BP_DIRECT	GO:0035556~intracellular signal transduction	9	11.5385	0.000463753	GSK3B, SYK, PLA2G1B, PRKCB, DAPK1, PRKCE, PRKCD, AKT1, PRKCA	78	459	19414	4.88034	0.520377	0.0131176	0.0122149
GOTERM_BP_DIRECT	GO:0001525~angiogenesis	7	8.97436	0.00052662	SYK, PIK3CA, MMP2, KDR, PRKCA, PTGS2, PIK3CG	78	255	19414	6.83248	0.565859	0.0144934	0.013496
GOTERM_BP_DIRECT	GO:0071392~cellular response to estradiol stimulus	4	5.12821	0.000533286	MMP2, EGFR, ESR2, IGF1R	78	40	19414	24.8897	0.570422	0.0144934	0.013496
GOTERM_BP_DIRECT	GO:0044597~daunorubicin metabolic process	3	3.84615	0.000548991	AKR1A1, AKR1C2, AKR1C4	78	9	19414	82.9658	0.580982	0.0144934	0.013496
GOTERM_BP_DIRECT	GO:0051122~hepoxilin biosynthetic process	3	3.84615	0.000548991	ALOX5, ALOX15, ALOX12	78	9	19414	82.9658	0.580982	0.0144934	0.013496
GOTERM_BP_DIRECT	GO:0030574~collagen catabolic process	4	5.12821	0.000573752	MMP13, MMP2, MMP3, MMP9	78	41	19414	24.2827	0.597107	0.0148987	0.0138735
GOTERM_BP_DIRECT	GO:0042307~positive regulation of protein import into nucleus	4	5.12821	0.000660458	PRKCD, CDK1, PIK3R1, PTGS2	78	43	19414	23.1532	0.648839	0.0168736	0.0157125
GOTERM_BP_DIRECT	GO:0070633~transepithelial transport	3	3.84615	0.000684475	ABCC1, ABCB1, ABCG2	78	10	19414	74.6692	0.661956	0.0169408	0.015775
GOTERM_BP_DIRECT	GO:0044598~doxorubicin metabolic process	3	3.84615	0.000684475	AKR1A1, AKR1C2, AKR1C4	78	10	19414	74.6692	0.661956	0.0169408	0.015775
GOTERM_BP_DIRECT	GO:0032869~cellular response to insulin stimulus	5	6.41026	0.000697958	PARP1, PLA2G1B, INSR, AKT1, PIK3R1	78	101	19414	12.3217	0.669104	0.0170087	0.0158383
GOTERM_BP_DIRECT	GO:0016477~cell migration	7	8.97436	0.000781719	PIK3CA, MMP2, CDK1, KDR, MET, MMP9, PIK3CG	78	275	19414	6.33557	0.710247	0.0187613	0.0174702
GOTERM_BP_DIRECT	GO:0019372~lipoxygenase pathway	3	3.84615	0.000834431	ALOX5, ALOX15, ALOX12	78	11	19414	67.8811	0.733476	0.0191556	0.0178375
GOTERM_BP_DIRECT	GO:0071492~cellular response to UV-A	3	3.84615	0.000834431	MMP2, MMP3, MMP9	78	11	19414	67.8811	0.733476	0.0191556	0.0178375
GOTERM_BP_DIRECT	GO:0019370~leukotriene biosynthetic process	3	3.84615	0.000834431	SYK, PLA2G1B, ALOX5	78	11	19414	67.8811	0.733476	0.0191556	0.0178375
GOTERM_BP_DIRECT	GO:0014823~response to activity	4	5.12821	0.000857964	PIK3CA, MMP2, CDK1, TNF	78	47	19414	21.1828	0.743236	0.019302	0.0179738
GOTERM_BP_DIRECT	GO:0030198~extracellular matrix organization	6	7.69231	0.000865178	APP, MMP13, MMP2, MMP3, TNF, MMP9	78	186	19414	8.02895	0.746156	0.019302	0.0179738
GOTERM_BP_DIRECT	GO:0045944~positive regulation of transcription from RNA polymerase II promoter	14	17.9487	0.000966337	ESRRA, APP, PARP1, PLA2G1B, AHR, PIK3R1, TNF, EGFR, IL2, ESR2, IKBKB, APEX1, AKT1, MET	78	1222	19414	2.85153	0.783771	0.0210329	0.0195855
GOTERM_BP_DIRECT	GO:0043536~positive regulation of blood vessel endothelial cell migration	4	5.12821	0.000969318	KDR, AKT1, PRKCA, PLG	78	49	19414	20.3182	0.784791	0.0210329	0.0195855
GOTERM_BP_DIRECT	GO:0034605~cellular response to heat	4	5.12821	0.00102826	VCP, MAPT, PRKACA, PTGS2	78	50	19414	19.9118	0.803993	0.0220104	0.0204958
GOTERM_BP_DIRECT	GO:1900087~positive regulation of G1/S transition of mitotic cell cycle	4	5.12821	0.00108943	TERT, APEX1, AKT1, EGFR	78	51	19414	19.5214	0.82211	0.0227059	0.0211435
GOTERM_BP_DIRECT	GO:0043280~positive regulation of cysteine-type endopeptidase activity involved in apoptotic process	4	5.12821	0.00108943	APP, SYK, DAPK1, TNF	78	51	19414	19.5214	0.82211	0.0227059	0.0211435
GOTERM_BP_DIRECT	GO:1904707~positive regulation of vascular smooth muscle cell proliferation	4	5.12821	0.00121855	TERT, MMP2, TNF, MMP9	78	53	19414	18.7847	0.855049	0.0247459	0.0230431
GOTERM_BP_DIRECT	GO:0043491~protein kinase B signaling	4	5.12821	0.00121855	PIK3CA, KDR, AKT1, TNF	78	53	19414	18.7847	0.855049	0.0247459	0.0230431
GOTERM_BP_DIRECT	GO:0042593~glucose homeostasis	5	6.41026	0.00128642	ALOX5, INSR, AKT1, ADRA2A, IGF1R	78	119	19414	10.4579	0.869842	0.0257936	0.0240187
GOTERM_BP_DIRECT	GO:0071320~cellular response to cAMP	4	5.12821	0.00150482	APP, APEX1, AHR, PIK3CG	78	57	19414	17.4665	0.90795	0.0297954	0.0277451
GOTERM_BP_DIRECT	GO:0032230~positive regulation of synaptic transmission, GABAergic	3	3.84615	0.0015767	ADORA2A, CA2, PRKCE	78	15	19414	49.7795	0.917871	0.0298396	0.0277862
GOTERM_BP_DIRECT	GO:0002281~macrophage activation involved in immune response	3	3.84615	0.0015767	SYK, PRKCE, TNF	78	15	19414	49.7795	0.917871	0.0298396	0.0277862
GOTERM_BP_DIRECT	GO:0000086~G2/M transition of mitotic cell cycle	4	5.12821	0.0015824	APP, ABCB1, PLK1, CDK1	78	58	19414	17.1653	0.91861	0.0298396	0.0277862
GOTERM_BP_DIRECT	GO:0034644~cellular response to UV	4	5.12821	0.0015824	PARP1, PRKCD, PIK3R1, PTGS2	78	58	19414	17.1653	0.91861	0.0298396	0.0277862
GOTERM_BP_DIRECT	GO:0043065~positive regulation of apoptotic process	7	8.97436	0.00189594	APP, DAPK1, MMP2, PTGS2, TNF, MMP9, MCL1	78	327	19414	5.32808	0.950512	0.0353203	0.0328898
GOTERM_BP_DIRECT	GO:0043488~regulation of mRNA stability	4	5.12821	0.00191764	APEX1, PRKCD, AKT1, PRKCA	78	62	19414	16.0579	0.952187	0.0353203	0.0328898
GOTERM_BP_DIRECT	GO:0010288~response to lead ion	3	3.84615	0.00203174	BACE1, APP, MAPT	78	17	19414	43.9231	0.960107	0.0369917	0.0344462
GOTERM_BP_DIRECT	GO:0007249~I-kappaB kinase/NF-kappaB signaling	4	5.12821	0.0021006	IKBKB, AVPR2, AKT1, TNF	78	64	19414	15.5561	0.964237	0.0378108	0.0352089
GOTERM_BP_DIRECT	GO:0070301~cellular response to hydrogen peroxide	4	5.12821	0.002196	ARG1, APEX1, PRKCD, CDK1	78	65	19414	15.3168	0.969263	0.0390839	0.0363944
GOTERM_BP_DIRECT	GO:0045893~positive regulation of transcription, DNA-templated	10	12.8205	0.00222426	ESRRA, IKBKB, PRKCB, INSR, CD38, AKT1, AHR, TNF, EGFR, ESR2	78	724	19414	3.43781	0.970611	0.0391469	0.0364531
GOTERM_BP_DIRECT	GO:0050995~negative regulation of lipid catabolic process	3	3.84615	0.00227985	ADORA1, TNF, ADRA2A	78	18	19414	41.4829	0.973094	0.039253	0.0365519
GOTERM_BP_DIRECT	GO:0051044~positive regulation of membrane protein ectodomain proteolysis	3	3.84615	0.00227985	APP, TNF, ADRA2A	78	18	19414	41.4829	0.973094	0.039253	0.0365519
GOTERM_BP_DIRECT	GO:0010595~positive regulation of endothelial cell migration	4	5.12821	0.00239479	KDR, AKT1, PRKCA, PIK3CG	78	67	19414	14.8595	0.977582	0.0407888	0.037982
GOTERM_BP_DIRECT	GO:0007275~multicellular organism development	5	6.41026	0.00258329	INSR, KDR, MET, EGFR, IGF1R	78	144	19414	8.64227	0.983381	0.0435312	0.0405357
GOTERM_BP_DIRECT	GO:0007568~aging	5	6.41026	0.00264869	ARG1, APEX1, MMP2, PTGS2, MPO	78	145	19414	8.58267	0.985021	0.0437033	0.040696
GOTERM_BP_DIRECT	GO:0050728~negative regulation of inflammatory response	5	6.41026	0.00264869	ADORA2A, ALOX5, PRKCD, AHR, IL2	78	145	19414	8.58267	0.985021	0.0437033	0.040696
GOTERM_BP_DIRECT	GO:0018108~peptidyl-tyrosine phosphorylation	4	5.12821	0.00271331	SYK, INSR, KDR, EGFR	78	70	19414	14.2227	0.986482	0.0438559	0.0408381
GOTERM_BP_DIRECT	GO:0006909~phagocytosis	4	5.12821	0.00271331	ADORA2A, PIK3CA, ADORA1, MET	78	70	19414	14.2227	0.986482	0.0438559	0.0408381
GOTERM_BP_DIRECT	GO:0038096~Fc-gamma receptor signaling pathway involved in phagocytosis	3	3.84615	0.0031052	SYK, PRKCE, PRKCD	78	21	19414	35.5568	0.992747	0.0491863	0.0458017
GOTERM_BP_DIRECT	GO:0043651~linoleic acid metabolic process	3	3.84615	0.0031052	ALOX5, ALOX15, ALOX12	78	21	19414	35.5568	0.992747	0.0491863	0.0458017
GOTERM_BP_DIRECT	GO:0007204~positive regulation of cytosolic calcium ion concentration	5	6.41026	0.00321327	APP, CXCR1, CD38, IL2, PIK3CG	78	153	19414	8.1339	0.993891	0.0503942	0.0469264
GOTERM_BP_DIRECT	GO:0001938~positive regulation of endothelial cell proliferation	4	5.12821	0.00329996	ARG1, KDR, AKT1, PRKCA	78	75	19414	13.2745	0.994677	0.0512464	0.04772
GOTERM_BP_DIRECT	GO:0010613~positive regulation of cardiac muscle hypertrophy	3	3.84615	0.00340697	PARP1, PRKCA, PDE5A	78	22	19414	33.9406	0.99551	0.0518908	0.04832
GOTERM_BP_DIRECT	GO:0046686~response to cadmium ion	3	3.84615	0.00340697	TERT, ARG1, CDK1	78	22	19414	33.9406	0.99551	0.0518908	0.04832
GOTERM_BP_DIRECT	GO:0050730~regulation of peptidyl-tyrosine phosphorylation	3	3.84615	0.00372189	APP, PRKCE, EGFR	78	23	19414	32.4649	0.997278	0.0561473	0.0522836
GOTERM_BP_DIRECT	GO:0032436~positive regulation of proteasomal ubiquitin-dependent protein catabolic process	4	5.12821	0.00382109	GSK3B, VCP, PLK1, AKT1	78	79	19414	12.6024	0.997675	0.0571001	0.0531709
GOTERM_BP_DIRECT	GO:0051092~positive regulation of NF-kappaB transcription factor activity	5	6.41026	0.00420622	IKBKB, APP, PLA2G1B, PRKCB, TNF	78	165	19414	7.54235	0.99874	0.0622315	0.0579491
GOTERM_BP_DIRECT	GO:0030593~neutrophil chemotaxis	4	5.12821	0.00424305	SYK, CXCR1, PLA2G1B, PIK3CG	78	82	19414	12.1413	0.998812	0.0622315	0.0579491
GOTERM_BP_DIRECT	GO:0051000~positive regulation of nitric-oxide synthase activity	3	3.84615	0.00439074	TERT, AKT1, TNF	78	25	19414	29.8677	0.999061	0.0638067	0.0594159
GOTERM_BP_DIRECT	GO:0007186~G-protein coupled receptor signaling pathway	11	14.1026	0.00455852	APP, GRK2, GRK5, CXCR1, INSR, AVPR2, ADORA1, AKR1C2, AKT1, ADRA2A, PIK3CG	78	961	19414	2.84898	0.999281	0.0656427	0.0611256
GOTERM_BP_DIRECT	GO:0043393~regulation of protein binding	3	3.84615	0.00474446	APP, PLK1, PRKACA	78	26	19414	28.7189	0.999465	0.0677047	0.0630458
GOTERM_BP_DIRECT	GO:0007613~memory	4	5.12821	0.00500712	APP, INSR, MAPT, PTGS2	78	87	19414	11.4436	0.999648	0.0708149	0.0659419
GOTERM_BP_DIRECT	GO:0009314~response to radiation	3	3.84615	0.00548998	BACE1, MMP2, TNF	78	28	19414	26.6676	0.999837	0.0756185	0.070415
GOTERM_BP_DIRECT	GO:2001243~negative regulation of intrinsic apoptotic signaling pathway	3	3.84615	0.00548998	AKT1, MMP9, MCL1	78	28	19414	26.6676	0.999837	0.0756185	0.070415
GOTERM_BP_DIRECT	GO:1990000~amyloid fibril formation	3	3.84615	0.00548998	BACE1, APP, MAPT	78	28	19414	26.6676	0.999837	0.0756185	0.070415
GOTERM_BP_DIRECT	GO:0032355~response to estradiol	4	5.12821	0.00567437	ESRRA, CD38, PTGS2, CYP19A1	78	91	19414	10.9405	0.999878	0.0774845	0.0721525
GOTERM_BP_DIRECT	GO:0019722~calcium-mediated signaling	4	5.12821	0.0058491	APP, SYK, CXCR1, TNF	78	92	19414	10.8216	0.999908	0.0789526	0.0735197
GOTERM_BP_DIRECT	GO:0001774~microglial cell activation	3	3.84615	0.00588157	APP, MAPT, TNF	78	29	19414	25.748	0.999913	0.0789526	0.0735197
GOTERM_BP_DIRECT	GO:0045732~positive regulation of protein catabolic process	4	5.12821	0.00620818	GSK3B, VCP, CSNK2A1, TNF	78	94	19414	10.5914	0.999948	0.0826366	0.0769501
GOTERM_BP_DIRECT	GO:0006508~proteolysis	7	8.97436	0.00658918	BACE1, MMP13, MMP2, MMP3, PLG, F2, MMP9	78	422	19414	4.12863	0.999972	0.0869771	0.0809919
GOTERM_BP_DIRECT	GO:0045907~positive regulation of vasoconstriction	3	3.84615	0.0067019	AVPR2, CD38, PTGS2	78	31	19414	24.0868	0.999976	0.087734	0.0816967
GOTERM_BP_DIRECT	GO:0019369~arachidonic acid metabolic process	3	3.84615	0.00757108	ALOX5, ALOX15, ALOX12	78	33	19414	22.627	0.999994	0.0982999	0.0915356
GOTERM_BP_DIRECT	GO:0046718~viral entry into host cell	4	5.12821	0.00777476	GRK2, INSR, CDK1, EGFR	78	102	19414	9.76068	0.999996	0.100124	0.0932339
GOTERM_BP_DIRECT	GO:1990268~response to gold nanoparticle	2	2.5641	0.00791689	MPO, TNF	78	2	19414	248.897	0.999997	0.100323	0.0934193
GOTERM_BP_DIRECT	GO:0035408~histone H3-T6 phosphorylation	2	2.5641	0.00791689	PRKCB, PRKCA	78	2	19414	248.897	0.999997	0.100323	0.0934193
GOTERM_BP_DIRECT	GO:0043123~positive regulation of I-kappaB kinase/NF-kappaB signaling	5	6.41026	0.00809728	IKBKB, PARP1, PRKCB, PRKCE, TNF	78	199	19414	6.2537	0.999997	0.101794	0.0947896
GOTERM_BP_DIRECT	GO:0097192~extrinsic apoptotic signaling pathway in absence of ligand	3	3.84615	0.00848831	GSK3B, IL2, MCL1	78	35	19414	21.3341	0.999999	0.10587	0.0985847
GOTERM_BP_DIRECT	GO:0045471~response to ethanol	4	5.12821	0.00886189	CDK1, TNF, IL2, IGF1R	78	107	19414	9.30458	0.999999	0.109666	0.102119
GOTERM_BP_DIRECT	GO:0050729~positive regulation of inflammatory response	4	5.12821	0.00932042	APP, ABCC1, TNF, IL2	78	109	19414	9.13385	1	0.114446	0.106571
GOTERM_BP_DIRECT	GO:0071276~cellular response to cadmium ion	3	3.84615	0.00945279	AKT1, MMP9, EGFR	78	37	19414	20.1809	1	0.115179	0.107253
GOTERM_BP_DIRECT	GO:0008285~negative regulation of cell proliferation	7	8.97436	0.00956274	APP, ADORA2A, AVPR2, ADORA1, NOX4, PLG, PTGS2	78	457	19414	3.81243	1	0.115629	0.107672
GOTERM_BP_DIRECT	GO:0070555~response to interleukin-1	3	3.84615	0.0099525	APP, CD38, PRKCA	78	38	19414	19.6498	1	0.117647	0.109552
GOTERM_BP_DIRECT	GO:0032147~activation of protein kinase activity	3	3.84615	0.0099525	INSR, PRKCD, ADRA2A	78	38	19414	19.6498	1	0.117647	0.109552
GOTERM_BP_DIRECT	GO:0042311~vasodilation	3	3.84615	0.0099525	ADORA2A, TNF, ADRA2A	78	38	19414	19.6498	1	0.117647	0.109552
GOTERM_BP_DIRECT	GO:0006805~xenobiotic metabolic process	4	5.12821	0.0102785	ABCC1, ABCB1, AHR, SLC29A1	78	113	19414	8.81053	1	0.120602	0.112303
GOTERM_BP_DIRECT	GO:0008625~extrinsic apoptotic signaling pathway via death domain receptors	3	3.84615	0.0109864	DAPK1, PIK3R1, TNF	78	40	19414	18.6673	1	0.127959	0.119154
GOTERM_BP_DIRECT	GO:0051091~positive regulation of sequence-specific DNA binding transcription factor activity	4	5.12821	0.011554	APP, AKT1, TNF, ESR2	78	118	19414	8.4372	1	0.131285	0.122251
GOTERM_BP_DIRECT	GO:0046185~aldehyde catabolic process	2	2.5641	0.0118521	ALDH2, AKR1A1	78	3	19414	165.932	1	0.131285	0.122251
GOTERM_BP_DIRECT	GO:2001303~lipoxin A4 biosynthetic process	2	2.5641	0.0118521	ALOX15, ALOX12	78	3	19414	165.932	1	0.131285	0.122251
GOTERM_BP_DIRECT	GO:1905039~carboxylic acid transmembrane transport	2	2.5641	0.0118521	ABCC1, ABCB1	78	3	19414	165.932	1	0.131285	0.122251
GOTERM_BP_DIRECT	GO:1904999~positive regulation of leukocyte adhesion to arterial endothelial cell	2	2.5641	0.0118521	ALOX5, TNF	78	3	19414	165.932	1	0.131285	0.122251
GOTERM_BP_DIRECT	GO:0070141~response to UV-A	2	2.5641	0.0118521	AKT1, EGFR	78	3	19414	165.932	1	0.131285	0.122251
GOTERM_BP_DIRECT	GO:0002679~respiratory burst involved in defense response	2	2.5641	0.0118521	MPO, PIK3CG	78	3	19414	165.932	1	0.131285	0.122251
GOTERM_BP_DIRECT	GO:0031663~lipopolysaccharide-mediated signaling pathway	3	3.84615	0.0120656	PRKCE, AKT1, TNF	78	42	19414	17.7784	1	0.132323	0.123217
GOTERM_BP_DIRECT	GO:0045087~innate immune response	8	10.2564	0.0121129	IKBKB, APP, SYK, PARP1, DAPK1, ARG1, MMP3, PIK3CG	78	627	19414	3.17572	1	0.132323	0.123217
GOTERM_BP_DIRECT	GO:0030316~osteoclast differentiation	3	3.84615	0.0126219	GLO1, PIK3R1, TNF	78	43	19414	17.3649	1	0.135252	0.125945
GOTERM_BP_DIRECT	GO:0007566~embryo implantation	3	3.84615	0.0126219	MMP2, PTGS2, MMP9	78	43	19414	17.3649	1	0.135252	0.125945
GOTERM_BP_DIRECT	GO:0006979~response to oxidative stress	4	5.12821	0.0126372	APP, AKT1, PTGS2, MPO	78	122	19414	8.16057	1	0.135252	0.125945
GOTERM_BP_DIRECT	GO:0007267~cell-cell signaling	5	6.41026	0.0132391	ADORA2A, ADORA1, MAPT, ESR2, IL2	78	230	19414	5.41081	1	0.140743	0.131058
GOTERM_BP_DIRECT	GO:0010467~gene expression	4	5.12821	0.0143678	HSD17B1, NOX4, AKT1, IL2	78	128	19414	7.77804	1	0.151724	0.141284
GOTERM_BP_DIRECT	GO:0048015~phosphatidylinositol-mediated signaling	3	3.84615	0.0155674	PIK3CA, PIK3CG, IGF1R	78	48	19414	15.5561	1	0.159482	0.148507
GOTERM_BP_DIRECT	GO:0032079~positive regulation of endodeoxyribonuclease activity	2	2.5641	0.0157719	PRKCD, AKT1	78	4	19414	124.449	1	0.159482	0.148507
GOTERM_BP_DIRECT	GO:0071395~cellular response to jasmonic acid stimulus	2	2.5641	0.0157719	AKR1C2, AKR1C4	78	4	19414	124.449	1	0.159482	0.148507
GOTERM_BP_DIRECT	GO:0002366~leukocyte activation involved in immune response	2	2.5641	0.0157719	SYK, IL2	78	4	19414	124.449	1	0.159482	0.148507
GOTERM_BP_DIRECT	GO:0035814~negative regulation of renal sodium excretion	2	2.5641	0.0157719	AVPR2, ADORA1	78	4	19414	124.449	1	0.159482	0.148507
GOTERM_BP_DIRECT	GO:2001225~regulation of chloride transport	2	2.5641	0.0157719	ABCB1, CA2	78	4	19414	124.449	1	0.159482	0.148507
GOTERM_BP_DIRECT	GO:0042981~regulation of apoptotic process	5	6.41026	0.0158983	VCP, DAPK1, APEX1, AKT1, MCL1	78	243	19414	5.12135	1	0.159482	0.148507
GOTERM_BP_DIRECT	GO:0007189~adenylate cyclase-activating G-protein coupled receptor signaling pathway	4	5.12821	0.0159079	APP, ADORA2A, PRKACA, ADRA2A	78	133	19414	7.48564	1	0.159482	0.148507
GOTERM_BP_DIRECT	GO:0071456~cellular response to hypoxia	4	5.12821	0.0162267	TERT, PRKCE, SLC29A1, PTGS2	78	134	19414	7.42977	1	0.161654	0.15053
GOTERM_BP_DIRECT	GO:0050714~positive regulation of protein secretion	3	3.84615	0.0168203	ACHE, ADORA2A, PLA2G1B	78	50	19414	14.9338	1	0.166521	0.155062
GOTERM_BP_DIRECT	GO:0007173~epidermal growth factor receptor signaling pathway	3	3.84615	0.0174624	PIK3CA, AKT1, EGFR	78	51	19414	14.641	1	0.169696	0.158018
GOTERM_BP_DIRECT	GO:0008630~intrinsic apoptotic signaling pathway in response to DNA damage	3	3.84615	0.0174624	PIK3R1, TNF, MCL1	78	51	19414	14.641	1	0.169696	0.158018
GOTERM_BP_DIRECT	GO:0050890~cognition	3	3.84615	0.0174624	APP, ADORA1, TNF	78	51	19414	14.641	1	0.169696	0.158018
GOTERM_BP_DIRECT	GO:1902895~positive regulation of pri-miRNA transcription from RNA polymerase II promoter	3	3.84615	0.0187773	TERT, TNF, EGFR	78	53	19414	14.0885	1	0.181362	0.168882
GOTERM_BP_DIRECT	GO:0030282~bone mineralization	3	3.84615	0.0194501	MMP13, ALOX15, PTGS2	78	54	19414	13.8276	1	0.182265	0.169723
GOTERM_BP_DIRECT	GO:0009750~response to fructose	2	2.5641	0.0196764	PTGS2, TNF	78	5	19414	99.559	1	0.182265	0.169723
GOTERM_BP_DIRECT	GO:0010656~negative regulation of muscle cell apoptotic process	2	2.5641	0.0196764	ALOX12, IGF1R	78	5	19414	99.559	1	0.182265	0.169723
GOTERM_BP_DIRECT	GO:0035509~negative regulation of myosin-light-chain-phosphatase activity	2	2.5641	0.0196764	IKBKB, TNF	78	5	19414	99.559	1	0.182265	0.169723
GOTERM_BP_DIRECT	GO:0055118~negative regulation of cardiac muscle contraction	2	2.5641	0.0196764	PDE5A, PIK3CG	78	5	19414	99.559	1	0.182265	0.169723
GOTERM_BP_DIRECT	GO:0061370~testosterone biosynthetic process	2	2.5641	0.0196764	HSD17B1, CYP19A1	78	5	19414	99.559	1	0.182265	0.169723
GOTERM_BP_DIRECT	GO:0031622~positive regulation of fever generation	2	2.5641	0.0196764	PTGS2, TNF	78	5	19414	99.559	1	0.182265	0.169723
GOTERM_BP_DIRECT	GO:0046854~phosphatidylinositol phosphorylation	3	3.84615	0.0208255	PIK3CA, PIK3R1, PIK3CG	78	56	19414	13.3338	1	0.191789	0.178591
GOTERM_BP_DIRECT	GO:0043525~positive regulation of neuron apoptotic process	3	3.84615	0.0215281	BACE1, APP, TNF	78	57	19414	13.0999	1	0.19598	0.182494
GOTERM_BP_DIRECT	GO:0007193~adenylate cyclase-inhibiting G-protein coupled receptor signaling pathway	3	3.84615	0.0215281	APP, ADORA1, ADRA2A	78	57	19414	13.0999	1	0.19598	0.182494
GOTERM_BP_DIRECT	GO:0007188~adenylate cyclase-modulating G-protein coupled receptor signaling pathway	3	3.84615	0.0229625	GRK5, ADORA2A, AVPR2	78	59	19414	12.6558	1	0.205495	0.191354
GOTERM_BP_DIRECT	GO:0071230~cellular response to amino acid stimulus	3	3.84615	0.0229625	MMP2, TNF, EGFR	78	59	19414	12.6558	1	0.205495	0.191354
GOTERM_BP_DIRECT	GO:0010507~negative regulation of autophagy	3	3.84615	0.0229625	AKT1, MET, MCL1	78	59	19414	12.6558	1	0.205495	0.191354
GOTERM_BP_DIRECT	GO:0043524~negative regulation of neuron apoptotic process	4	5.12821	0.0233587	ADORA2A, TERT, PIK3CA, KDR	78	154	19414	6.46487	1	0.206217	0.192027
GOTERM_BP_DIRECT	GO:1903347~negative regulation of bicellular tight junction assembly	2	2.5641	0.0235655	IKBKB, TNF	78	6	19414	82.9658	1	0.206217	0.192027
GOTERM_BP_DIRECT	GO:1903223~positive regulation of oxidative stress-induced neuron death	2	2.5641	0.0235655	APP, TNF	78	6	19414	82.9658	1	0.206217	0.192027
GOTERM_BP_DIRECT	GO:0007612~learning	3	3.84615	0.0236941	APP, INSR, PTGS2	78	60	19414	12.4449	1	0.206217	0.192027
GOTERM_BP_DIRECT	GO:0000723~telomere maintenance	3	3.84615	0.0236941	TERT, PARP1, APEX1	78	60	19414	12.4449	1	0.206217	0.192027
GOTERM_BP_DIRECT	GO:1901215~negative regulation of neuron death	3	3.84615	0.0244353	GSK3B, APP, AKT1	78	61	19414	12.2409	1	0.211505	0.196951
GOTERM_BP_DIRECT	GO:0001666~response to hypoxia	4	5.12821	0.0261968	MMP2, ADORA1, CD38, TNF	78	161	19414	6.18379	1	0.22552	0.210002
GOTERM_BP_DIRECT	GO:0006006~glucose metabolic process	3	3.84615	0.026715	PIK3CA, AKT1, TNF	78	64	19414	11.6671	1	0.225645	0.210118
GOTERM_BP_DIRECT	GO:0042752~regulation of circadian rhythm	3	3.84615	0.026715	GSK3B, CDK1, DRD4	78	64	19414	11.6671	1	0.225645	0.210118
GOTERM_BP_DIRECT	GO:1903721~positive regulation of I-kappaB phosphorylation	2	2.5641	0.0274395	AKT1, TNF	78	7	19414	71.1136	1	0.225645	0.210118
GOTERM_BP_DIRECT	GO:0090330~regulation of platelet aggregation	2	2.5641	0.0274395	SYK, PRKCA	78	7	19414	71.1136	1	0.225645	0.210118
GOTERM_BP_DIRECT	GO:0042596~fear response	2	2.5641	0.0274395	ADRA2A, DRD4	78	7	19414	71.1136	1	0.225645	0.210118
GOTERM_BP_DIRECT	GO:1900122~positive regulation of receptor binding	2	2.5641	0.0274395	APP, MMP9	78	7	19414	71.1136	1	0.225645	0.210118
GOTERM_BP_DIRECT	GO:0050996~positive regulation of lipid catabolic process	2	2.5641	0.0274395	PRKCE, ADORA1	78	7	19414	71.1136	1	0.225645	0.210118
GOTERM_BP_DIRECT	GO:0045766~positive regulation of angiogenesis	4	5.12821	0.0274674	TERT, PRKCB, KDR, PRKCA	78	164	19414	6.07067	1	0.225645	0.210118
GOTERM_BP_DIRECT	GO:0032757~positive regulation of interleukin-8 production	3	3.84615	0.0274934	SYK, PLA2G1B, TNF	78	65	19414	11.4876	1	0.225645	0.210118
GOTERM_BP_DIRECT	GO:0007611~learning or memory	3	3.84615	0.0282809	APP, MAPT, EGFR	78	66	19414	11.3135	1	0.229728	0.213919
GOTERM_BP_DIRECT	GO:0001819~positive regulation of cytokine production	3	3.84615	0.0282809	TNF, ADRA2A, PIK3CG	78	66	19414	11.3135	1	0.229728	0.213919
GOTERM_BP_DIRECT	GO:0006974~cellular response to DNA damage stimulus	5	6.41026	0.0288266	VCP, PARP1, PRKCD, MAPT, MCL1	78	292	19414	4.26194	1	0.232966	0.216935
GOTERM_BP_DIRECT	GO:0071447~cellular response to hydroperoxide	2	2.5641	0.0312983	DAPK1, PRKCD	78	8	19414	62.2244	1	0.243022	0.226299
GOTERM_BP_DIRECT	GO:0061044~negative regulation of vascular wound healing	2	2.5641	0.0312983	ALOX5, TNF	78	8	19414	62.2244	1	0.243022	0.226299
GOTERM_BP_DIRECT	GO:0051901~positive regulation of mitochondrial depolarization	2	2.5641	0.0312983	PARP1, KDR	78	8	19414	62.2244	1	0.243022	0.226299
GOTERM_BP_DIRECT	GO:0034351~negative regulation of glial cell apoptotic process	2	2.5641	0.0312983	PRKCD, PRKCA	78	8	19414	62.2244	1	0.243022	0.226299
GOTERM_BP_DIRECT	GO:0007217~tachykinin receptor signaling pathway	2	2.5641	0.0312983	GRK2, GRK5	78	8	19414	62.2244	1	0.243022	0.226299
GOTERM_BP_DIRECT	GO:0042135~neurotransmitter catabolic process	2	2.5641	0.0312983	MAOA, COMT	78	8	19414	62.2244	1	0.243022	0.226299
GOTERM_BP_DIRECT	GO:0014074~response to purine-containing compound	2	2.5641	0.0312983	ADORA2A, ADORA1	78	8	19414	62.2244	1	0.243022	0.226299
GOTERM_BP_DIRECT	GO:2000270~negative regulation of fibroblast apoptotic process	2	2.5641	0.0312983	PIK3CA, PIK3CG	78	8	19414	62.2244	1	0.243022	0.226299
GOTERM_BP_DIRECT	GO:1901224~positive regulation of NIK/NF-kappaB signaling	3	3.84615	0.0323519	APP, TNF, EGFR	78	71	19414	10.5168	1	0.249164	0.232018
GOTERM_BP_DIRECT	GO:0005975~carbohydrate metabolic process	4	5.12821	0.0324039	GSK3B, ALDH2, GLO1, INSR	78	175	19414	5.68908	1	0.249164	0.232018
GOTERM_BP_DIRECT	GO:0043687~post-translational protein modification	3	3.84615	0.0340411	PRKCB, PRKCD, PRKCA	78	73	19414	10.2287	1	0.260488	0.242563
GOTERM_BP_DIRECT	GO:0071287~cellular response to manganese ion	2	2.5641	0.0351419	BACE1, APP	78	9	19414	55.3105	1	0.261337	0.243354
GOTERM_BP_DIRECT	GO:1903140~regulation of establishment of endothelial barrier	2	2.5641	0.0351419	IKBKB, TNF	78	9	19414	55.3105	1	0.261337	0.243354
GOTERM_BP_DIRECT	GO:0043268~positive regulation of potassium ion transport	2	2.5641	0.0351419	ADORA1, ADRA2A	78	9	19414	55.3105	1	0.261337	0.243354
GOTERM_BP_DIRECT	GO:0048771~tissue remodeling	2	2.5641	0.0351419	MMP2, PLG	78	9	19414	55.3105	1	0.261337	0.243354
GOTERM_BP_DIRECT	GO:0010042~response to manganese ion	2	2.5641	0.0351419	ARG1, PTGS2	78	9	19414	55.3105	1	0.261337	0.243354
GOTERM_BP_DIRECT	GO:0045822~negative regulation of heart contraction	2	2.5641	0.0351419	ADORA1, IL2	78	9	19414	55.3105	1	0.261337	0.243354
GOTERM_BP_DIRECT	GO:0060326~cell chemotaxis	3	3.84615	0.0366381	ABCC1, CXCR1, PRKCD	78	76	19414	9.8249	1	0.269929	0.251355
GOTERM_BP_DIRECT	GO:0032091~negative regulation of protein binding	3	3.84615	0.0366381	GSK3B, PRKCD, AKT1	78	76	19414	9.8249	1	0.269929	0.251355
GOTERM_BP_DIRECT	GO:0032092~positive regulation of protein binding	3	3.84615	0.0375204	GSK3B, APP, TERT	78	77	19414	9.6973	1	0.275149	0.256216
GOTERM_BP_DIRECT	GO:0001973~adenosine receptor signaling pathway	2	2.5641	0.0389705	ADORA2A, ADORA1	78	10	19414	49.7795	1	0.275577	0.256614
GOTERM_BP_DIRECT	GO:0033197~response to vitamin E	2	2.5641	0.0389705	ARG1, IGF1R	78	10	19414	49.7795	1	0.275577	0.256614
GOTERM_BP_DIRECT	GO:0042420~dopamine catabolic process	2	2.5641	0.0389705	MAOA, COMT	78	10	19414	49.7795	1	0.275577	0.256614
GOTERM_BP_DIRECT	GO:0042448~progesterone metabolic process	2	2.5641	0.0389705	AKR1C2, AKR1C4	78	10	19414	49.7795	1	0.275577	0.256614
GOTERM_BP_DIRECT	GO:0001963~synaptic transmission, dopaminergic	2	2.5641	0.0389705	ADORA2A, DRD4	78	10	19414	49.7795	1	0.275577	0.256614
GOTERM_BP_DIRECT	GO:0060080~inhibitory postsynaptic potential	2	2.5641	0.0389705	ADORA2A, DRD4	78	10	19414	49.7795	1	0.275577	0.256614
GOTERM_BP_DIRECT	GO:0003084~positive regulation of systemic arterial blood pressure	2	2.5641	0.0389705	AVPR2, ADORA1	78	10	19414	49.7795	1	0.275577	0.256614
GOTERM_BP_DIRECT	GO:0001945~lymph vessel development	2	2.5641	0.0389705	SYK, KDR	78	10	19414	49.7795	1	0.275577	0.256614
GOTERM_BP_DIRECT	GO:0032729~positive regulation of interferon-gamma production	3	3.84615	0.0393092	APP, TNF, IL2	78	79	19414	9.4518	1	0.276737	0.257693
GOTERM_BP_DIRECT	GO:0007166~cell surface receptor signaling pathway	5	6.41026	0.0394998	CXCR1, F2, TNF, MET, EGFR	78	323	19414	3.8529	1	0.276848	0.257797
GOTERM_BP_DIRECT	GO:0001889~liver development	3	3.84615	0.0411299	PIK3CA, ARG1, MET	78	81	19414	9.21842	1	0.285745	0.266082
GOTERM_BP_DIRECT	GO:0006919~activation of cysteine-type endopeptidase activity involved in apoptotic process	3	3.84615	0.0411299	VCP, MAPT, TNF	78	81	19414	9.21842	1	0.285745	0.266082
GOTERM_BP_DIRECT	GO:0001503~ossification	3	3.84615	0.0420521	ALOX15, MMP9, EGFR	78	82	19414	9.106	1	0.287161	0.267401
GOTERM_BP_DIRECT	GO:0065008~regulation of biological quality	2	2.5641	0.0427841	SLC29A1, TNF	78	11	19414	45.2541	1	0.287161	0.267401
GOTERM_BP_DIRECT	GO:1990535~neuron projection maintenance	2	2.5641	0.0427841	APP, INSR	78	11	19414	45.2541	1	0.287161	0.267401
GOTERM_BP_DIRECT	GO:1903799~negative regulation of production of miRNAs involved in gene silencing by miRNA	2	2.5641	0.0427841	TERT, TNF	78	11	19414	45.2541	1	0.287161	0.267401
GOTERM_BP_DIRECT	GO:0006703~estrogen biosynthetic process	2	2.5641	0.0427841	HSD17B1, CYP19A1	78	11	19414	45.2541	1	0.287161	0.267401
GOTERM_BP_DIRECT	GO:0014075~response to amine	2	2.5641	0.0427841	ARG1, CDK1	78	11	19414	45.2541	1	0.287161	0.267401
GOTERM_BP_DIRECT	GO:2001020~regulation of response to DNA damage stimulus	2	2.5641	0.0427841	MAPT, MCL1	78	11	19414	45.2541	1	0.287161	0.267401
GOTERM_BP_DIRECT	GO:0097062~dendritic spine maintenance	2	2.5641	0.0427841	INSR, IGF1R	78	11	19414	45.2541	1	0.287161	0.267401
GOTERM_BP_DIRECT	GO:0070254~mucus secretion	2	2.5641	0.0465828	PRKCE, ADORA1	78	12	19414	41.4829	1	0.306171	0.285102
GOTERM_BP_DIRECT	GO:0010918~positive regulation of mitochondrial membrane potential	2	2.5641	0.0465828	VCP, AKT1	78	12	19414	41.4829	1	0.306171	0.285102
GOTERM_BP_DIRECT	GO:0051926~negative regulation of calcium ion transport	2	2.5641	0.0465828	PTGS2, ADRA2A	78	12	19414	41.4829	1	0.306171	0.285102
GOTERM_BP_DIRECT	GO:0043276~anoikis	2	2.5641	0.0465828	PIK3CA, AKT1	78	12	19414	41.4829	1	0.306171	0.285102
GOTERM_BP_DIRECT	GO:0090331~negative regulation of platelet aggregation	2	2.5641	0.0465828	PRKCD, ALOX12	78	12	19414	41.4829	1	0.306171	0.285102
GOTERM_BP_DIRECT	GO:0006955~immune response	6	7.69231	0.0474414	CXCR1, PIK3R1, TNF, IL2, PIK3CG, IGF1R	78	497	19414	3.0048	1	0.310525	0.289157
GOTERM_BP_DIRECT	GO:0060134~prepulse inhibition	2	2.5641	0.0503666	BACE1, ADORA2A	78	13	19414	38.2919	1	0.319123	0.297163
GOTERM_BP_DIRECT	GO:0051918~negative regulation of fibrinolysis	2	2.5641	0.0503666	PLG, F2	78	13	19414	38.2919	1	0.319123	0.297163
GOTERM_BP_DIRECT	GO:0002523~leukocyte migration involved in inflammatory response	2	2.5641	0.0503666	ALOX5, TNF	78	13	19414	38.2919	1	0.319123	0.297163
GOTERM_BP_DIRECT	GO:0045670~regulation of osteoclast differentiation	2	2.5641	0.0503666	ESRRA, TNF	78	13	19414	38.2919	1	0.319123	0.297163
GOTERM_BP_DIRECT	GO:1900272~negative regulation of long-term synaptic potentiation	2	2.5641	0.0503666	APP, ADORA1	78	13	19414	38.2919	1	0.319123	0.297163
GOTERM_BP_DIRECT	GO:0045741~positive regulation of epidermal growth factor-activated receptor activity	2	2.5641	0.0503666	ADORA1, ADRA2A	78	13	19414	38.2919	1	0.319123	0.297163
GOTERM_BP_DIRECT	GO:0097242~beta-amyloid clearance	2	2.5641	0.0503666	INSR, IGF1R	78	13	19414	38.2919	1	0.319123	0.297163
GOTERM_BP_DIRECT	GO:0030518~intracellular steroid hormone receptor signaling pathway	2	2.5641	0.0503666	ESRRA, ESR2	78	13	19414	38.2919	1	0.319123	0.297163
GOTERM_BP_DIRECT	GO:0007596~blood coagulation	3	3.84615	0.0506922	ADORA2A, PLG, F2	78	91	19414	8.20541	1	0.319906	0.297892
GOTERM_BP_DIRECT	GO:0010628~positive regulation of gene expression	6	7.69231	0.052658	GSK3B, APP, AVPR2, CDK1, AKT1, TNF	78	512	19414	2.91677	1	0.330993	0.308216
GOTERM_BP_DIRECT	GO:0001878~response to yeast	2	2.5641	0.0541356	APP, MPO	78	14	19414	35.5568	1	0.332367	0.309496
GOTERM_BP_DIRECT	GO:0010035~response to inorganic substance	2	2.5641	0.0541356	ADORA2A, ADORA1	78	14	19414	35.5568	1	0.332367	0.309496
GOTERM_BP_DIRECT	GO:0071377~cellular response to glucagon stimulus	2	2.5641	0.0541356	ARG1, PRKACA	78	14	19414	35.5568	1	0.332367	0.309496
GOTERM_BP_DIRECT	GO:0071498~cellular response to fluid shear stress	2	2.5641	0.0541356	MMP2, PTGS2	78	14	19414	35.5568	1	0.332367	0.309496
GOTERM_BP_DIRECT	GO:0055119~relaxation of cardiac muscle	2	2.5641	0.0541356	PIK3CA, PDE5A	78	14	19414	35.5568	1	0.332367	0.309496
GOTERM_BP_DIRECT	GO:0006691~leukotriene metabolic process	2	2.5641	0.0541356	ABCC1, ALOX5	78	14	19414	35.5568	1	0.332367	0.309496
GOTERM_BP_DIRECT	GO:0006629~lipid metabolic process	4	5.12821	0.0557921	ALOX15, AKR1A1, ALOX12, COMT	78	218	19414	4.56693	1	0.341215	0.317735
GOTERM_BP_DIRECT	GO:0050966~detection of mechanical stimulus involved in sensory perception of pain	2	2.5641	0.0578898	BACE1, TNF	78	15	19414	33.1863	1	0.342154	0.31861
GOTERM_BP_DIRECT	GO:0003376~sphingosine-1-phosphate signaling pathway	2	2.5641	0.0578898	AKT1, PIK3CG	78	15	19414	33.1863	1	0.342154	0.31861
GOTERM_BP_DIRECT	GO:0045725~positive regulation of glycogen biosynthetic process	2	2.5641	0.0578898	INSR, AKT1	78	15	19414	33.1863	1	0.342154	0.31861
GOTERM_BP_DIRECT	GO:0019079~viral genome replication	2	2.5641	0.0578898	VCP, GRK2	78	15	19414	33.1863	1	0.342154	0.31861
GOTERM_BP_DIRECT	GO:0019395~fatty acid oxidation	2	2.5641	0.0578898	ALOX15, ALOX12	78	15	19414	33.1863	1	0.342154	0.31861
GOTERM_BP_DIRECT	GO:0045667~regulation of osteoblast differentiation	2	2.5641	0.0578898	ESRRA, PRKACA	78	15	19414	33.1863	1	0.342154	0.31861
GOTERM_BP_DIRECT	GO:0010763~positive regulation of fibroblast migration	2	2.5641	0.0578898	PRKCE, AKT1	78	15	19414	33.1863	1	0.342154	0.31861
GOTERM_BP_DIRECT	GO:0016242~negative regulation of macroautophagy	2	2.5641	0.0578898	PIK3CA, AKT1	78	15	19414	33.1863	1	0.342154	0.31861
GOTERM_BP_DIRECT	GO:1904385~cellular response to angiotensin	2	2.5641	0.0578898	PRKCD, IGF1R	78	15	19414	33.1863	1	0.342154	0.31861
GOTERM_BP_DIRECT	GO:0080090~regulation of primary metabolic process	2	2.5641	0.0616293	PRKCD, PRKCA	78	16	19414	31.1122	1	0.360224	0.335436
GOTERM_BP_DIRECT	GO:2000310~regulation of NMDA receptor activity	2	2.5641	0.0616293	APP, DAPK1	78	16	19414	31.1122	1	0.360224	0.335436
GOTERM_BP_DIRECT	GO:0038084~vascular endothelial growth factor signaling pathway	2	2.5641	0.0616293	PIK3CA, KDR	78	16	19414	31.1122	1	0.360224	0.335436
GOTERM_BP_DIRECT	GO:0050727~regulation of inflammatory response	3	3.84615	0.0630998	ALOX5, ALOX15, PTGS2	78	103	19414	7.24944	1	0.366118	0.340924
GOTERM_BP_DIRECT	GO:0032755~positive regulation of interleukin-6 production	3	3.84615	0.0630998	APP, SYK, TNF	78	103	19414	7.24944	1	0.366118	0.340924
GOTERM_BP_DIRECT	GO:0006606~protein import into nucleus	3	3.84615	0.065259	SYK, AKT1, PIK3R1	78	105	19414	7.11136	1	0.368402	0.343051
GOTERM_BP_DIRECT	GO:1900034~regulation of cellular response to heat	2	2.5641	0.0653541	GSK3B, MAPT	78	17	19414	29.2821	1	0.368402	0.343051
GOTERM_BP_DIRECT	GO:0046328~regulation of JNK cascade	2	2.5641	0.0653541	EGFR, IGF1R	78	17	19414	29.2821	1	0.368402	0.343051
GOTERM_BP_DIRECT	GO:0002407~dendritic cell chemotaxis	2	2.5641	0.0653541	CXCR1, PIK3CG	78	17	19414	29.2821	1	0.368402	0.343051
GOTERM_BP_DIRECT	GO:0003085~negative regulation of systemic arterial blood pressure	2	2.5641	0.0653541	ADORA1, TNF	78	17	19414	29.2821	1	0.368402	0.343051
GOTERM_BP_DIRECT	GO:0042417~dopamine metabolic process	2	2.5641	0.0653541	COMT, DRD4	78	17	19414	29.2821	1	0.368402	0.343051
GOTERM_BP_DIRECT	GO:0045598~regulation of fat cell differentiation	2	2.5641	0.0653541	ALOX5, TNF	78	17	19414	29.2821	1	0.368402	0.343051
GOTERM_BP_DIRECT	GO:0071380~cellular response to prostaglandin E stimulus	2	2.5641	0.0653541	PRKCE, AKT1	78	17	19414	29.2821	1	0.368402	0.343051
GOTERM_BP_DIRECT	GO:0032760~positive regulation of tumor necrosis factor production	3	3.84615	0.0663479	APP, SYK, PIK3R1	78	106	19414	7.04427	1	0.372677	0.347032
GOTERM_BP_DIRECT	GO:0046827~positive regulation of protein export from nucleus	2	2.5641	0.0690644	GSK3B, PRKACA	78	18	19414	27.6553	1	0.381178	0.354947
GOTERM_BP_DIRECT	GO:0010469~regulation of receptor activity	2	2.5641	0.0690644	APP, PRKCD	78	18	19414	27.6553	1	0.381178	0.354947
GOTERM_BP_DIRECT	GO:0033280~response to vitamin D	2	2.5641	0.0690644	TYR, PTGS2	78	18	19414	27.6553	1	0.381178	0.354947
GOTERM_BP_DIRECT	GO:0007212~dopamine receptor signaling pathway	2	2.5641	0.0690644	GSK3B, DRD4	78	18	19414	27.6553	1	0.381178	0.354947
GOTERM_BP_DIRECT	GO:2000573~positive regulation of DNA biosynthetic process	2	2.5641	0.0690644	NOX4, TNF	78	18	19414	27.6553	1	0.381178	0.354947
GOTERM_BP_DIRECT	GO:0061844~antimicrobial humoral immune response mediated by antimicrobial peptide	3	3.84615	0.0696508	APP, PLA2G1B, F2	78	109	19414	6.85039	1	0.383079	0.356719
GOTERM_BP_DIRECT	GO:0045780~positive regulation of bone resorption	2	2.5641	0.0727601	SYK, PRKCA	78	19	19414	26.1997	1	0.393351	0.366284
GOTERM_BP_DIRECT	GO:0042730~fibrinolysis	2	2.5641	0.0727601	PLG, F2	78	19	19414	26.1997	1	0.393351	0.366284
GOTERM_BP_DIRECT	GO:0008209~androgen metabolic process	2	2.5641	0.0727601	AKR1C4, CYP19A1	78	19	19414	26.1997	1	0.393351	0.366284
GOTERM_BP_DIRECT	GO:0071168~protein localization to chromatin	2	2.5641	0.0727601	PARP1, PLK1	78	19	19414	26.1997	1	0.393351	0.366284
GOTERM_BP_DIRECT	GO:2000811~negative regulation of anoikis	2	2.5641	0.0727601	PIK3CA, MCL1	78	19	19414	26.1997	1	0.393351	0.366284
GOTERM_BP_DIRECT	GO:0042759~long-chain fatty acid biosynthetic process	2	2.5641	0.0764413	ALOX5, ALOX15	78	20	19414	24.8897	1	0.409064	0.380915
GOTERM_BP_DIRECT	GO:0060292~long term synaptic depression	2	2.5641	0.0764413	ADORA1, CD38	78	20	19414	24.8897	1	0.409064	0.380915
GOTERM_BP_DIRECT	GO:0060716~labyrinthine layer blood vessel development	2	2.5641	0.0764413	AKT1, PLG	78	20	19414	24.8897	1	0.409064	0.380915
GOTERM_BP_DIRECT	GO:0010803~regulation of tumor necrosis factor-mediated signaling pathway	2	2.5641	0.0801081	IKBKB, SYK	78	21	19414	23.7045	1	0.418783	0.389965
GOTERM_BP_DIRECT	GO:0002526~acute inflammatory response	2	2.5641	0.0801081	TNF, ADRA2A	78	21	19414	23.7045	1	0.418783	0.389965
GOTERM_BP_DIRECT	GO:0036092~phosphatidylinositol-3-phosphate biosynthetic process	2	2.5641	0.0801081	PIK3CA, PIK3CG	78	21	19414	23.7045	1	0.418783	0.389965
GOTERM_BP_DIRECT	GO:2000010~positive regulation of protein localization to cell surface	2	2.5641	0.0801081	AKT1, TNF	78	21	19414	23.7045	1	0.418783	0.389965
GOTERM_BP_DIRECT	GO:0044267~cellular protein metabolic process	2	2.5641	0.0801081	MMP13, MMP2	78	21	19414	23.7045	1	0.418783	0.389965
GOTERM_BP_DIRECT	GO:0002042~cell migration involved in sprouting angiogenesis	2	2.5641	0.0801081	KDR, AKT1	78	21	19414	23.7045	1	0.418783	0.389965
GOTERM_BP_DIRECT	GO:0006693~prostaglandin metabolic process	2	2.5641	0.0801081	AKR1C2, AKR1C4	78	21	19414	23.7045	1	0.418783	0.389965
GOTERM_BP_DIRECT	GO:0045861~negative regulation of proteolysis	2	2.5641	0.0837605	AKT1, F2	78	22	19414	22.627	1	0.436437	0.406404
GOTERM_BP_DIRECT	GO:1900181~negative regulation of protein localization to nucleus	2	2.5641	0.0873987	GSK3B, APP	78	23	19414	21.6433	1	0.450943	0.419912
GOTERM_BP_DIRECT	GO:0035584~calcium-mediated signaling using intracellular calcium source	2	2.5641	0.0873987	KDR, PRKACA	78	23	19414	21.6433	1	0.450943	0.419912
GOTERM_BP_DIRECT	GO:0050807~regulation of synapse organization	2	2.5641	0.0873987	VCP, TNF	78	23	19414	21.6433	1	0.450943	0.419912
GOTERM_BP_DIRECT	GO:0031175~neuron projection development	3	3.84615	0.0893235	GSK3B, APP, MAPT	78	126	19414	5.92613	1	0.459171	0.427574
GOTERM_BP_DIRECT	GO:0051726~regulation of cell cycle	4	5.12821	0.0898207	CSNK2A1, GRK5, PLK1, PRKACA	78	267	19414	3.7288	1	0.459171	0.427574
GOTERM_BP_DIRECT	GO:1900273~positive regulation of long-term synaptic potentiation	2	2.5641	0.0910225	APP, ADORA2A	78	24	19414	20.7415	1	0.459171	0.427574
GOTERM_BP_DIRECT	GO:0043303~mast cell degranulation	2	2.5641	0.0910225	SYK, PIK3CG	78	24	19414	20.7415	1	0.459171	0.427574
GOTERM_BP_DIRECT	GO:0051247~positive regulation of protein metabolic process	2	2.5641	0.0910225	APP, AKT1	78	24	19414	20.7415	1	0.459171	0.427574
GOTERM_BP_DIRECT	GO:0045821~positive regulation of glycolytic process	2	2.5641	0.0910225	APP, INSR	78	24	19414	20.7415	1	0.459171	0.427574
GOTERM_BP_DIRECT	GO:0042554~superoxide anion generation	2	2.5641	0.0910225	NOX4, ALOX12	78	24	19414	20.7415	1	0.459171	0.427574
GOTERM_BP_DIRECT	GO:0050830~defense response to Gram-positive bacterium	3	3.84615	0.0941685	APP, PLA2G1B, TNF	78	130	19414	5.74379	1	0.472862	0.440323
GOTERM_BP_DIRECT	GO:0032094~response to food	2	2.5641	0.0946322	AKT1, MPO	78	25	19414	19.9118	1	0.472862	0.440323
GOTERM_BP_DIRECT	GO:0007569~cell aging	2	2.5641	0.0946322	CDK1, NOX4	78	25	19414	19.9118	1	0.472862	0.440323
GOTERM_BP_DIRECT	GO:0002092~positive regulation of receptor internalization	2	2.5641	0.0982277	SYK, INSR	78	26	19414	19.146	1	0.481711	0.448563
GOTERM_BP_DIRECT	GO:0045332~phospholipid translocation	2	2.5641	0.0982277	ABCC1, ABCB1	78	26	19414	19.146	1	0.481711	0.448563
GOTERM_BP_DIRECT	GO:0050482~arachidonic acid secretion	2	2.5641	0.0982277	PLA2G1B, DRD4	78	26	19414	19.146	1	0.481711	0.448563
GOTERM_BP_DIRECT	GO:0040014~regulation of multicellular organism growth	2	2.5641	0.0982277	APP, PIK3CA	78	26	19414	19.146	1	0.481711	0.448563
GOTERM_BP_DIRECT	GO:0090303~positive regulation of wound healing	2	2.5641	0.0982277	PRKCE, ADRA2A	78	26	19414	19.146	1	0.481711	0.448563
GOTERM_BP_DIRECT	GO:0046697~decidualization	2	2.5641	0.0982277	PARP1, PTGS2	78	26	19414	19.146	1	0.481711	0.448563
