# Supplementary material for: Unraveling the therapeutic potential of quercetin and quercetin-3-O-glucuronide in Alzheimer's disease through network pharmacology, molecular docking, and dynamic simulations
Source: Sci Rep. 2024 Jun 27;14:14852. doi: 10.1038/s41598-024-61779-9 (PMC11211499; doi:10.1038/s41598-024-61779-9)
Supplement: Supplementary file 5 — Supplementary Information 5. [file 41598_2024_61779_MOESM5_ESM.xlsx]

## Sheet: Sheet1
Category	Term	Count	%	PValue	Genes	List Total	Pop Hits	Pop Total	Fold Enrichment	Bonferroni	Benjamini	FDR
GOTERM_CC_DIRECT	GO:0005886~plasma membrane	46	58.9744	1.43638e-09	APP, ACHE, GSK3B, ABCB1, GLO1, ALOX15, PLG, ALOX12, PIK3R1, COMT, TNF, EGFR, PIK3CG, IGF1R, GRK2, TERT, GRK5, CXCR1, CA2, ADORA1, KDR, AKT1, CD38, PRKACA, DRD4, ABCC1, SYK, CSNK2A1, PRKCB, DAPK1, PRKCE, MMP2, INSR, PRKCD, AVPR2, PRKCA, F2, ADRA2A, BACE1, ADORA2A, PIK3CA, NOX4, MAPT, SLC29A1, MET, ABCG2	78	5333	20624	2.28068	3.5335e-07	3.5335e-07	3.14568e-07
GOTERM_CC_DIRECT	GO:0048471~perinuclear region of cytoplasm	15	19.2308	4.94331e-07	ACHE, APP, VCP, PRKCE, AVPR2, PRKCD, PRKCA, PIK3R1, TYR, EGFR, PIK3CA, APEX1, ALOX5, NOX4, PRKACA	78	735	20624	5.39613	0.000121598	6.08027e-05	5.41293e-05
GOTERM_CC_DIRECT	GO:0016020~membrane	32	41.0256	2.7773e-06	APP, ACHE, ABCB1, ALOX15, ALOX12, PIK3R1, COMT, TNF, CYP19A1, EGFR, PIK3CG, IGF1R, GRK2, CD38, PRKACA, DRD4, MCL1, ABCC1, PARP1, INSR, PRKCD, AVPR2, PRKCA, BACE1, SQLE, ADORA2A, PIK3CA, CDK1, NOX4, MAPT, SLC29A1, MET	78	3653	20624	2.31621	0.000682982	0.000222679	0.000198239
GOTERM_CC_DIRECT	GO:0070062~extracellular exosome	24	30.7692	3.6208e-06	APP, NQO2, ABCC1, VCP, ABCB1, PRKCB, GLO1, INSR, PRKCD, AKR1A1, PRKCA, ALOX12, PLG, AKR1C4, COMT, F2, MPO, MMP9, TTR, ALDH2, CA2, CDK1, CD38, PRKACA	78	2219	20624	2.85978	0.000890322	0.000222679	0.000198239
GOTERM_CC_DIRECT	GO:0005829~cytosol	40	51.2821	9.48454e-06	APP, GSK3B, VCP, MAOA, MPG, GLO1, ALOX15, ALOX12, AHR, PIK3R1, COMT, PIK3CG, IKBKB, GRK2, TERT, GRK5, CA2, HSD17B1, ALOX5, AKT1, PRKACA, MCL1, NQO2, SYK, PARP1, CSNK2A1, PRKCB, ARG1, PRKCE, PRKCD, PLK1, AKR1A1, AKR1C2, PRKCA, AKR1C4, TYR, PIK3CA, CDK1, PDE5A, MAPT	78	5593	20624	1.89101	0.00233049	0.000466639	0.000415423
GOTERM_CC_DIRECT	GO:0005737~cytoplasm	40	51.2821	1.45126e-05	APP, GSK3B, VCP, ABCB1, GLO1, ALOX12, AHR, PIK3R1, PTGS2, EGFR, PIK3CG, IGF1R, IKBKB, GRK2, TERT, GRK5, CA2, HSD17B1, ALOX5, AKT1, PRKACA, MCL1, ESRRA, SYK, PARP1, PRKCB, DAPK1, ARG1, PRKCE, PRKCD, MMP3, PLK1, PRKCA, AKR1C4, TYR, ADRA2A, PIK3CA, APEX1, CDK1, MAPT	78	5687	20624	1.85975	0.00356376	0.000595017	0.00052971
GOTERM_CC_DIRECT	GO:0045121~membrane raft	8	10.2564	3.63274e-05	BACE1, IKBKB, APP, KDR, MAPT, TNF, EGFR, ABCG2	78	245	20624	8.6338	0.00889688	0.00127665	0.00113653
GOTERM_CC_DIRECT	GO:0005739~mitochondrion	17	21.7949	7.96539e-05	GSK3B, APP, PARP1, MAOA, PRKCE, MMP2, PRKCD, PRKCA, ESR2, ALDH2, APEX1, CDK1, NOX4, AKT1, MAPT, PRKACA, MCL1	78	1458	20624	3.08297	0.0194049	0.00244936	0.00218052
GOTERM_CC_DIRECT	GO:0098978~glutamatergic synapse	9	11.5385	0.000147188	GSK3B, VCP, ADORA2A, DAPK1, AKT1, PLG, PRKACA, ADRA2A, DRD4	78	411	20624	5.79001	0.0355632	0.00402315	0.00358158
GOTERM_CC_DIRECT	GO:0043235~receptor complex	7	8.97436	0.000173622	APP, INSR, KDR, MET, EGFR, ADRA2A, IGF1R	78	220	20624	8.41305	0.0418152	0.00427109	0.00380232
GOTERM_CC_DIRECT	GO:0032991~macromolecular complex	11	14.1026	0.000225606	APP, VCP, TTR, SYK, PARP1, AKT1, AHR, PIK3R1, PTGS2, TNF, EGFR	78	685	20624	4.246	0.0539931	0.00504538	0.00449162
GOTERM_CC_DIRECT	GO:0005576~extracellular region	20	25.641	0.000332925	ACHE, APP, VCP, PLA2G1B, ARG1, MMP2, PRKCD, MMP3, PLG, F2, MPO, TNF, MMP9, IL2, MMP13, TTR, ALOX5, KDR, MAPT, MET	78	2184	20624	2.42134	0.0786481	0.00682497	0.00607589
GOTERM_CC_DIRECT	GO:0035578~azurophil granule lumen	5	6.41026	0.000375307	VCP, TTR, ARG1, PRKCD, MPO	78	91	20624	14.528	0.0882075	0.00710197	0.00632248
GOTERM_CC_DIRECT	GO:0043025~neuronal cell body	8	10.2564	0.000440649	BACE1, ADORA2A, ARG1, ADORA1, MAPT, TNF, ADRA2A, IGF1R	78	367	20624	5.76371	0.102752	0.00774283	0.00689301
GOTERM_CC_DIRECT	GO:0005943~phosphatidylinositol 3-kinase complex, class IA	3	3.84615	0.000486977	PIK3CA, PIK3R1, PIK3CG	78	9	20624	88.1368	0.112925	0.00798642	0.00710986
GOTERM_CC_DIRECT	GO:0009986~cell surface	10	12.8205	0.00072409	BACE1, ACHE, APP, ABCB1, PLA2G1B, CD38, PLG, TNF, MET, EGFR	78	654	20624	4.04297	0.163217	0.0111329	0.00991098
GOTERM_CC_DIRECT	GO:0005887~integral component of plasma membrane	15	19.2308	0.000795823	APP, ABCC1, INSR, AVPR2, TNF, EGFR, ADRA2A, IGF1R, BACE1, ADORA2A, ADORA1, KDR, SLC29A1, MET, DRD4	78	1438	20624	2.7581	0.177865	0.011516	0.0102521
GOTERM_CC_DIRECT	GO:0005783~endoplasmic reticulum	13	16.6667	0.00114671	APP, VCP, PRKCE, AVPR2, PRKCD, PRKCA, PTGS2, CYP19A1, BACE1, SQLE, APEX1, ADORA1, KDR	78	1157	20624	2.9709	0.245917	0.0156717	0.0139516
GOTERM_CC_DIRECT	GO:0030673~axolemma	3	3.84615	0.00121615	ADORA2A, ADORA1, MAPT	78	14	20624	56.6593	0.258704	0.015746	0.0140178
GOTERM_CC_DIRECT	GO:0098794~postsynapse	5	6.41026	0.00147032	GSK3B, GRK2, AKT1, SLC29A1, DRD4	78	131	20624	10.092	0.303693	0.0180849	0.0161
GOTERM_CC_DIRECT	GO:0005615~extracellular space	17	21.7949	0.00221878	ACHE, APP, PLA2G1B, ARG1, MMP2, MMP3, AKR1A1, PLG, F2, MPO, TNF, MMP9, EGFR, IL2, MMP13, TTR, ALOX5	78	1970	20624	2.28171	0.420985	0.0253905	0.0226037
GOTERM_CC_DIRECT	GO:0030424~axon	7	8.97436	0.00227069	BACE1, GSK3B, APP, INSR, MAPT, COMT, IGF1R	78	360	20624	5.14131	0.428349	0.0253905	0.0226037
GOTERM_CC_DIRECT	GO:0016323~basolateral plasma membrane	6	7.69231	0.00248605	ABCC1, ADORA1, CD38, SLC29A1, EGFR, ADRA2A	78	251	20624	6.32056	0.457913	0.0265899	0.0236715
GOTERM_CC_DIRECT	GO:0005942~phosphatidylinositol 3-kinase complex	3	3.84615	0.00302803	PIK3CA, PIK3R1, PIK3CG	78	22	20624	36.0559	0.525752	0.0310373	0.0276308
GOTERM_CC_DIRECT	GO:0005634~nucleus	35	44.8718	0.00380377	APP, ACHE, GSK3B, VCP, AHR, PIK3R1, MPO, EGFR, IGF1R, IKBKB, TERT, KDR, AKT1, CD38, PRKACA, MCL1, ESRRA, SYK, PARP1, CSNK2A1, PRKCB, DAPK1, ARG1, PRKCE, MMP2, PRKCD, MMP3, PLK1, PRKCA, TYR, ESR2, APEX1, CDK1, NOX4, MAPT	78	6033	20624	1.53396	0.608399	0.0374291	0.033321
GOTERM_CC_DIRECT	GO:0030425~dendrite	7	8.97436	0.00657552	BACE1, GSK3B, ADORA2A, ADORA1, MAPT, COMT, DRD4	78	448	20624	4.13141	0.802678	0.0622145	0.0553861
GOTERM_CC_DIRECT	GO:0005654~nucleoplasm	25	32.0513	0.0101151	GSK3B, VCP, ABCB1, MPG, GLO1, AHR, MPO, TERT, ALOX5, AKT1, PRKACA, MCL1, ESRRA, NQO2, PARP1, CSNK2A1, PRKCB, PRKCD, PLK1, PRKCA, ESR2, APEX1, CDK1, NOX4, ABCG2	78	4031	20624	1.63986	0.917996	0.0921601	0.0820449
GOTERM_CC_DIRECT	GO:0048786~presynaptic active zone	3	3.84615	0.0117608	APP, ADORA2A, ADORA1	78	44	20624	18.028	0.945541	0.103327	0.0919863
GOTERM_CC_DIRECT	GO:0044304~main axon	2	2.5641	0.0148517	APP, MAPT	78	4	20624	132.205	0.9748	0.116362	0.103591
GOTERM_CC_DIRECT	GO:0005944~phosphatidylinositol 3-kinase complex, class IB	2	2.5641	0.0148517	PIK3CA, PIK3CG	78	4	20624	132.205	0.9748	0.116362	0.103591
GOTERM_CC_DIRECT	GO:0005899~insulin receptor complex	2	2.5641	0.0148517	INSR, IGF1R	78	4	20624	132.205	0.9748	0.116362	0.103591
GOTERM_CC_DIRECT	GO:0045202~synapse	7	8.97436	0.0151365	ACHE, APP, GRK2, PRKCE, ADORA1, AKR1A1, DRD4	78	537	20624	3.44669	0.976531	0.116362	0.103591
GOTERM_CC_DIRECT	GO:0043197~dendritic spine	4	5.12821	0.0210045	APP, ADORA1, MAPT, PRKACA	78	157	20624	6.73657	0.994604	0.156579	0.139394
GOTERM_CC_DIRECT	GO:0098591~external side of apical plasma membrane	2	2.5641	0.0221957	ABCB1, ABCG2	78	6	20624	88.1368	0.996001	0.160592	0.142966
GOTERM_CC_DIRECT	GO:0009925~basal plasma membrane	3	3.84615	0.0252995	ABCC1, MET, EGFR	78	66	20624	12.0186	0.998171	0.177819	0.158302
GOTERM_CC_DIRECT	GO:0000781~chromosome, telomeric region	4	5.12821	0.0278001	TERT, PARP1, APEX1, CDK1	78	175	20624	6.04366	0.999028	0.189967	0.169117
GOTERM_CC_DIRECT	GO:0031234~extrinsic component of cytoplasmic side of plasma membrane	3	3.84615	0.0304835	SYK, ALOX15, AKT1	78	73	20624	10.8662	0.999507	0.202072	0.179893
GOTERM_CC_DIRECT	GO:0005768~endosome	5	6.41026	0.0318146	BACE1, APP, AVPR2, KDR, EGFR	78	320	20624	4.13141	0.999649	0.202072	0.179893
GOTERM_CC_DIRECT	GO:0005901~caveola	3	3.84615	0.0320358	INSR, PTGS2, IGF1R	78	75	20624	10.5764	0.999668	0.202072	0.179893
GOTERM_CC_DIRECT	GO:0009897~external side of plasma membrane	6	7.69231	0.0329296	CXCR1, INSR, KDR, PLG, F2, TNF	78	477	20624	3.32592	0.999735	0.202517	0.18029
GOTERM_CC_DIRECT	GO:0005911~cell-cell junction	4	5.12821	0.0347098	APP, PRKCD, AKT1, PIK3R1	78	191	20624	5.53739	0.999832	0.205987	0.183379
GOTERM_CC_DIRECT	GO:0015630~microtubule cytoskeleton	4	5.12821	0.0351686	ESRRA, PLK1, AKT1, MAPT	78	192	20624	5.50855	0.99985	0.205987	0.183379
GOTERM_CC_DIRECT	GO:0005641~nuclear envelope lumen	2	2.5641	0.036722	APP, ALOX5	78	10	20624	52.8821	0.999899	0.206161	0.183533
GOTERM_CC_DIRECT	GO:0031594~neuromuscular junction	3	3.84615	0.0368743	ACHE, APP, PRKACA	78	81	20624	9.79297	0.999903	0.206161	0.183533
GOTERM_CC_DIRECT	GO:0005798~Golgi-associated vesicle	2	2.5641	0.0545806	APP, TYR	78	15	20624	35.2547	0.999999	0.298374	0.265625
GOTERM_CC_DIRECT	GO:0016324~apical plasma membrane	5	6.41026	0.0599065	ABCC1, ABCB1, AKR1A1, SLC29A1, ABCG2	78	394	20624	3.35546	1	0.318308	0.283372
GOTERM_CC_DIRECT	GO:0005813~centrosome	6	7.69231	0.0608149	GSK3B, APEX1, PLK1, CDK1, PRKACA, DRD4	78	567	20624	2.79799	1	0.318308	0.283372
GOTERM_CC_DIRECT	GO:0044305~calyx of Held	2	2.5641	0.0686318	PRKCB, ADORA1	78	19	20624	27.8327	1	0.351738	0.313133
GOTERM_CC_DIRECT	GO:1904813~ficolin-1-rich granule lumen	3	3.84615	0.0784152	VCP, ALOX5, MMP9	78	124	20624	6.39702	1	0.385815	0.343469
GOTERM_CC_DIRECT	GO:0016607~nuclear speck	5	6.41026	0.0797285	GRK5, TERT, APEX1, MAPT, PRKACA	78	435	20624	3.0392	1	0.385815	0.343469
GOTERM_CC_DIRECT	GO:0043231~intracellular membrane-bounded organelle	8	10.2564	0.079986	SQLE, VCP, PRKCE, COMT, TYR, MPO, ESR2, IGF1R	78	1002	20624	2.11106	1	0.385815	0.343469
GOTERM_CC_DIRECT	GO:0016021~integral component of membrane	27	34.6154	0.084277	APP, ACHE, GSK3B, ABCB1, MAOA, MPG, COMT, TNF, CYP19A1, EGFR, IGF1R, CXCR1, ADORA1, CD38, MCL1, ABCC1, INSR, AVPR2, TYR, BACE1, SQLE, MMP13, ADORA2A, NOX4, SLC29A1, MET, ABCG2	78	5394	20624	1.32352	1	0.398695	0.354936
GOTERM_CC_DIRECT	GO:0051233~spindle midzone	2	2.5641	0.0927272	APP, PLK1	78	26	20624	20.3393	1	0.423312	0.376851
GOTERM_CC_DIRECT	GO:0055037~recycling endosome	3	3.84615	0.0929221	BACE1, APP, TNF	78	137	20624	5.79001	1	0.423312	0.376851
