# Supplementary material for: Unraveling the therapeutic potential of quercetin and quercetin-3-O-glucuronide in Alzheimer's disease through network pharmacology, molecular docking, and dynamic simulations
Source: Sci Rep. 2024 Jun 27;14:14852. doi: 10.1038/s41598-024-61779-9 (PMC11211499; doi:10.1038/s41598-024-61779-9)
Supplement: Supplementary file 6 — Supplementary Information 6. [file 41598_2024_61779_MOESM6_ESM.xlsx]

## Sheet: Sheet1
Category	Term	Count	%	PValue	Genes	List Total	Pop Hits	Pop Total	Fold Enrichment	Bonferroni	Benjamini	FDR
GOTERM_MF_DIRECT	GO:0004712~protein serine/threonine/tyrosine kinase activity	20	25.641	8.95097e-15	GSK3B, SYK, CSNK2A1, PRKCB, DAPK1, PRKCE, INSR, PLK1, PRKCD, PRKCA, EGFR, PIK3CG, IGF1R, IKBKB, PIK3CA, KDR, CDK1, AKT1, PRKACA, MET	78	440	18945	11.0402	3.93885e-12	3.92053e-12	3.52668e-12
GOTERM_MF_DIRECT	GO:0004672~protein kinase activity	18	23.0769	1.45141e-13	GSK3B, SYK, CSNK2A1, PRKCB, DAPK1, PRKCE, PLK1, PRKCD, PRKCA, EGFR, PIK3CG, IKBKB, GRK2, GRK5, CDK1, AKT1, PRKACA, MET	78	378	18945	11.5659	6.35565e-11	3.1786e-11	2.85929e-11
GOTERM_MF_DIRECT	GO:0004674~protein serine/threonine kinase activity	16	20.5128	5.6832e-11	GSK3B, SYK, CSNK2A1, PRKCB, DAPK1, PRKCE, PLK1, PRKCD, PRKCA, PIK3CG, IKBKB, PIK3CA, GRK5, CDK1, AKT1, PRKACA	78	398	18945	9.76421	2.48924e-08	8.29747e-09	7.46394e-09
GOTERM_MF_DIRECT	GO:0005524~ATP binding	26	33.3333	8.90172e-10	GSK3B, VCP, ABCB1, EGFR, PIK3CG, IGF1R, IKBKB, GRK2, GRK5, KDR, AKT1, PRKACA, ABCC1, SYK, CSNK2A1, PRKCB, DAPK1, PRKCE, INSR, PRKCD, PLK1, PRKCA, PIK3CA, CDK1, MET, ABCG2	78	1543	18945	4.09268	3.89895e-07	9.74738e-08	8.76819e-08
GOTERM_MF_DIRECT	GO:0016301~kinase activity	11	14.1026	2.95785e-08	GSK3B, CSNK2A1, SYK, PIK3CA, DAPK1, CDK1, AKT1, PRKCA, PIK3R1, EGFR, PIK3CG	78	229	18945	11.6669	1.29553e-05	2.44672e-06	2.20093e-06
GOTERM_MF_DIRECT	GO:0042802~identical protein binding	25	32.0513	3.35167e-08	APP, VCP, TNF, EGFR, PIK3CG, IGF1R, IKBKB, TTR, TERT, KDR, AKT1, CD38, DRD4, PARP1, CSNK2A1, DAPK1, ARG1, INSR, PLK1, TYR, MMP9, ADORA2A, MAPT, MET, ABCG2	78	1704	18945	3.56345	1.46802e-05	2.44672e-06	2.20093e-06
GOTERM_MF_DIRECT	GO:0019899~enzyme binding	13	16.6667	4.05537e-08	APP, PARP1, PRKCE, PRKCD, PRKCA, PLG, PTGS2, EGFR, ESR2, BACE1, ADORA2A, AKT1, MAPT	78	380	18945	8.30921	1.77624e-05	2.5375e-06	2.28259e-06
GOTERM_MF_DIRECT	GO:0043560~insulin receptor substrate binding	5	6.41026	1.75387e-07	PIK3CA, INSR, PRKCD, PIK3R1, IGF1R	78	13	18945	93.4172	7.68164e-05	9.60242e-06	8.63779e-06
GOTERM_MF_DIRECT	GO:0042803~protein homodimerization activity	14	17.9487	7.6428e-06	ACHE, APP, NQO2, PARP1, AHR, TYR, PTGS2, ADRA2A, IKBKB, TERT, HSD17B1, AKT1, MCL1, ABCG2	78	736	18945	4.62009	0.00334196	0.00037195	0.000334585
GOTERM_MF_DIRECT	GO:0005515~protein binding	69	88.4615	1.2077e-05	ACHE, APP, GSK3B, MPG, AHR, COMT, MPO, TNF, PIK3CG, IGF1R, IKBKB, CA2, ADORA1, KDR, AKT1, PRKACA, PARP1, CSNK2A1, SYK, PRKCB, DAPK1, ARG1, PRKCE, MMP2, AVPR2, PRKCD, MMP3, AKR1A1, PRKCA, F2, MMP9, ADRA2A, BACE1, ADORA2A, PIK3CA, PDE5A, MAPT, MET, ABCG2, VCP, ABCB1, MAOA, GLO1, ALOX15, PLG, ALOX12, PIK3R1, PTGS2, EGFR, GRK2, TTR, GRK5, TERT, CXCR1, HSD17B1, ALOX5, DRD4, MCL1, ESRRA, NQO2, INSR, PL…	78	12648	18945	1.32503	0.00527579	0.000528973	0.000475834
GOTERM_MF_DIRECT	GO:0004175~endopeptidase activity	6	7.69231	1.52886e-05	BACE1, MMP13, MMP2, MMP3, PLG, MMP9	78	77	18945	18.9261	0.00667408	0.000608764	0.000547609
GOTERM_MF_DIRECT	GO:0004697~protein kinase C activity	4	5.12821	2.27533e-05	PRKCB, PRKCE, PRKCD, PRKCA	78	14	18945	69.3956	0.00991657	0.000766612	0.000689601
GOTERM_MF_DIRECT	GO:0016702~oxidoreductase activity, acting on single donors with incorporation of molecular oxygen, incorporation of two atoms of oxygen	4	5.12821	2.27533e-05	ALOX5, ALOX15, ALOX12, PTGS2	78	14	18945	69.3956	0.00991657	0.000766612	0.000689601
GOTERM_MF_DIRECT	GO:0004698~calcium-dependent protein kinase C activity	4	5.12821	3.48007e-05	PRKCB, PRKCE, PRKCD, PRKCA	78	16	18945	60.7212	0.0151274	0.00108876	0.00097939
GOTERM_MF_DIRECT	GO:0004714~transmembrane receptor protein tyrosine kinase activity	5	6.41026	6.35019e-05	INSR, KDR, MET, EGFR, IGF1R	78	53	18945	22.9136	0.0274315	0.00185426	0.00166798
GOTERM_MF_DIRECT	GO:0004713~protein tyrosine kinase activity	6	7.69231	9.69385e-05	SYK, INSR, KDR, MET, EGFR, IGF1R	78	113	18945	12.8965	0.0415723	0.00250737	0.00225549
GOTERM_MF_DIRECT	GO:0004052~arachidonate 12-lipoxygenase activity	3	3.84615	9.73182e-05	ALOX5, ALOX15, ALOX12	78	4	18945	182.163	0.0417317	0.00250737	0.00225549
GOTERM_MF_DIRECT	GO:0009055~electron carrier activity	5	6.41026	0.000159219	NQO2, ALDH2, NOX4, AKR1C4, CYP19A1	78	67	18945	18.1257	0.0673671	0.0037292	0.00335458
GOTERM_MF_DIRECT	GO:0043559~insulin binding	3	3.84615	0.000161769	INSR, PIK3R1, IGF1R	78	5	18945	145.731	0.0684082	0.0037292	0.00335458
GOTERM_MF_DIRECT	GO:0019901~protein kinase binding	10	12.8205	0.000261006	IKBKB, GSK3B, SYK, PARP1, PLK1, PRKCD, AKT1, MAPT, PRKACA, ADRA2A	78	522	18945	4.65296	0.108041	0.00571603	0.00514182
GOTERM_MF_DIRECT	GO:0032052~bile acid binding	3	3.84615	0.000718418	PLA2G1B, AKR1C2, AKR1C4	78	10	18945	72.8654	0.270051	0.0147022	0.0132253
GOTERM_MF_DIRECT	GO:0051879~Hsp90 protein binding	4	5.12821	0.000758376	CSNK2A1, KDR, AHR, MAPT	78	44	18945	22.0804	0.282724	0.0147022	0.0132253
GOTERM_MF_DIRECT	GO:0008270~zinc ion binding	12	15.3846	0.000772034	ESRRA, NQO2, MMP13, PARP1, CA2, PRKCB, GLO1, MMP2, MMP3, PRKCA, MMP9, ESR2	78	873	18945	3.33862	0.287005	0.0147022	0.0132253
GOTERM_MF_DIRECT	GO:0004252~serine-type endopeptidase activity	6	7.69231	0.00101154	MMP13, MMP2, MMP3, PLG, F2, MMP9	78	188	18945	7.75164	0.35807	0.0183634	0.0165187
GOTERM_MF_DIRECT	GO:0004032~alditol:NADP+ 1-oxidoreductase activity	3	3.84615	0.00104814	AKR1A1, AKR1C2, AKR1C4	78	12	18945	60.7212	0.36829	0.0183634	0.0165187
GOTERM_MF_DIRECT	GO:0072582~17-beta-hydroxysteroid dehydrogenase (NADP+) activity	3	3.84615	0.00123545	HSD17B1, AKR1C2, AKR1C4	78	13	18945	56.0503	0.418103	0.0208126	0.0187218
GOTERM_MF_DIRECT	GO:0004879~RNA polymerase II transcription factor activity, ligand-activated sequence-specific DNA binding	4	5.12821	0.00137954	ESRRA, AHR, PIK3R1, ESR2	78	54	18945	17.9915	0.453738	0.0217122	0.0195311
GOTERM_MF_DIRECT	GO:0008559~xenobiotic-transporting ATPase activity	3	3.84615	0.00143757	ABCC1, ABCB1, ABCG2	78	14	18945	52.0467	0.467465	0.0217122	0.0195311
GOTERM_MF_DIRECT	GO:0015562~efflux transmembrane transporter activity	3	3.84615	0.00143757	ABCC1, ABCB1, ABCG2	78	14	18945	52.0467	0.467465	0.0217122	0.0195311
GOTERM_MF_DIRECT	GO:0044594~17-beta-hydroxysteroid dehydrogenase (NAD+) activity	3	3.84615	0.00165437	HSD17B1, AKR1C2, AKR1C4	78	15	18945	48.5769	0.515778	0.0241537	0.0217273
GOTERM_MF_DIRECT	GO:0016491~oxidoreductase activity	6	7.69231	0.00227446	NQO2, MAOA, APEX1, HSD17B1, NOX4, TYR	78	226	18945	6.44826	0.631144	0.0317442	0.0285553
GOTERM_MF_DIRECT	GO:0047834~D-threo-aldose 1-dehydrogenase activity	3	3.84615	0.00239169	AKR1A1, AKR1C2, AKR1C4	78	18	18945	40.4808	0.649647	0.0317442	0.0285553
GOTERM_MF_DIRECT	GO:0034185~apolipoprotein binding	3	3.84615	0.00239169	APP, PLG, MAPT	78	18	18945	40.4808	0.649647	0.0317442	0.0285553
GOTERM_MF_DIRECT	GO:0043548~phosphatidylinositol 3-kinase binding	3	3.84615	0.00266604	INSR, PIK3R1, IGF1R	78	19	18945	38.3502	0.689411	0.0333636	0.030012
GOTERM_MF_DIRECT	GO:0004303~estradiol 17-beta-dehydrogenase activity	3	3.84615	0.00266604	HSD17B1, AKR1C2, AKR1C4	78	19	18945	38.3502	0.689411	0.0333636	0.030012
GOTERM_MF_DIRECT	GO:0042910~xenobiotic transporter activity	3	3.84615	0.00390323	ABCC1, ABCB1, ABCG2	78	23	18945	31.6806	0.819669	0.0462059	0.0415642
GOTERM_MF_DIRECT	GO:0005158~insulin receptor binding	3	3.84615	0.00390323	APP, PIK3R1, IGF1R	78	23	18945	31.6806	0.819669	0.0462059	0.0415642
GOTERM_MF_DIRECT	GO:0046982~protein heterodimerization activity	7	8.97436	0.00415218	IKBKB, APP, ADORA1, AHR, PIK3R1, ADRA2A, MCL1	78	374	18945	4.54597	0.838369	0.0475866	0.0428063
GOTERM_MF_DIRECT	GO:0008047~enzyme activator activity	4	5.12821	0.00423717	PARP1, PRKCE, PRKCD, CDK1	78	80	18945	12.1442	0.8443	0.0475866	0.0428063
GOTERM_MF_DIRECT	GO:0019903~protein phosphatase binding	4	5.12821	0.00588576	VCP, PIK3R1, MET, EGFR	78	90	18945	10.7949	0.924648	0.0644491	0.0579747
GOTERM_MF_DIRECT	GO:0005496~steroid binding	3	3.84615	0.00658894	ESRRA, HSD17B1, ESR2	78	30	18945	24.2885	0.944729	0.0703891	0.0633181
GOTERM_MF_DIRECT	GO:0035403~histone kinase activity (H3-T6 specific)	2	2.5641	0.00811249	PRKCB, PRKCA	78	2	18945	242.885	0.971781	0.0846017	0.0761029
GOTERM_MF_DIRECT	GO:0008233~peptidase activity	4	5.12821	0.00899337	BACE1, APP, MMP3, MMP9	78	105	18945	9.25275	0.980878	0.0916069	0.0824044
GOTERM_MF_DIRECT	GO:0051087~chaperone binding	4	5.12821	0.009956	APP, TERT, PLG, MAPT	78	109	18945	8.9132	0.987507	0.0991075	0.0891515
GOTERM_MF_DIRECT	GO:0004222~metalloendopeptidase activity	4	5.12821	0.0107159	MMP13, MMP2, MMP3, MMP9	78	112	18945	8.67445	0.991075	0.104301	0.0938236
GOTERM_MF_DIRECT	GO:0051425~PTB domain binding	2	2.5641	0.0121443	APP, INSR	78	3	18945	161.923	0.99526	0.106384	0.0956974
GOTERM_MF_DIRECT	GO:0005009~insulin-activated receptor activity	2	2.5641	0.0121443	INSR, IGF1R	78	3	18945	161.923	0.99526	0.106384	0.0956974
GOTERM_MF_DIRECT	GO:0016165~linoleate 13S-lipoxygenase activity	2	2.5641	0.0121443	ALOX15, ALOX12	78	3	18945	161.923	0.99526	0.106384	0.0956974
GOTERM_MF_DIRECT	GO:0004699~calcium-independent protein kinase C activity	2	2.5641	0.0121443	PRKCE, PRKCD	78	3	18945	161.923	0.99526	0.106384	0.0956974
GOTERM_MF_DIRECT	GO:0050473~arachidonate 15-lipoxygenase activity	2	2.5641	0.0121443	ALOX15, ALOX12	78	3	18945	161.923	0.99526	0.106384	0.0956974
GOTERM_MF_DIRECT	GO:0042626~ATPase activity, coupled to transmembrane movement of substances	3	3.84615	0.0150347	ABCC1, ABCB1, ABCG2	78	46	18945	15.8403	0.998687	0.128692	0.115764
GOTERM_MF_DIRECT	GO:0047696~beta-adrenergic receptor kinase activity	2	2.5641	0.01616	GRK2, GRK5	78	4	18945	121.442	0.999204	0.128692	0.115764
GOTERM_MF_DIRECT	GO:0035410~dihydrotestosterone 17-beta-dehydrogenase activity	2	2.5641	0.01616	HSD17B1, AKR1C4	78	4	18945	121.442	0.999204	0.128692	0.115764
GOTERM_MF_DIRECT	GO:0032795~heterotrimeric G-protein binding	2	2.5641	0.01616	ADORA1, ADRA2A	78	4	18945	121.442	0.999204	0.128692	0.115764
GOTERM_MF_DIRECT	GO:0046943~carboxylic acid transmembrane transporter activity	2	2.5641	0.01616	ABCC1, ABCB1	78	4	18945	121.442	0.999204	0.128692	0.115764
GOTERM_MF_DIRECT	GO:0019904~protein domain specific binding	5	6.41026	0.0181786	ESRRA, VCP, INSR, PLG, PRKACA	78	247	18945	4.91669	0.999676	0.142183	0.127899
GOTERM_MF_DIRECT	GO:0001609~G-protein coupled adenosine receptor activity	2	2.5641	0.0201596	ADORA2A, ADORA1	78	5	18945	97.1538	0.999866	0.147165	0.132381
GOTERM_MF_DIRECT	GO:0035004~phosphatidylinositol 3-kinase activity	2	2.5641	0.0201596	PIK3CA, PIK3CG	78	5	18945	97.1538	0.999866	0.147165	0.132381
GOTERM_MF_DIRECT	GO:0047086~ketosteroid monooxygenase activity	2	2.5641	0.0201596	AKR1C2, AKR1C4	78	5	18945	97.1538	0.999866	0.147165	0.132381
GOTERM_MF_DIRECT	GO:0051380~norepinephrine binding	2	2.5641	0.0201596	ADRA2A, DRD4	78	5	18945	97.1538	0.999866	0.147165	0.132381
GOTERM_MF_DIRECT	GO:0005506~iron ion binding	4	5.12821	0.02128	ALOX5, ALOX15, ALOX12, CYP19A1	78	145	18945	6.70027	0.999919	0.152797	0.137448
GOTERM_MF_DIRECT	GO:0020037~heme binding	4	5.12821	0.0244607	NOX4, PTGS2, MPO, CYP19A1	78	153	18945	6.34992	0.999981	0.172803	0.155444
GOTERM_MF_DIRECT	GO:0005178~integrin binding	4	5.12821	0.0265722	APP, SYK, KDR, PRKCA	78	158	18945	6.14898	0.999992	0.181065	0.162876
GOTERM_MF_DIRECT	GO:0051379~epinephrine binding	2	2.5641	0.0281106	ADRA2A, DRD4	78	7	18945	69.3956	0.999996	0.181065	0.162876
GOTERM_MF_DIRECT	GO:0035005~1-phosphatidylinositol-4-phosphate 3-kinase activity	2	2.5641	0.0281106	PIK3CA, PIK3CG	78	7	18945	69.3956	0.999996	0.181065	0.162876
GOTERM_MF_DIRECT	GO:0004703~G-protein coupled receptor kinase activity	2	2.5641	0.0281106	GRK2, GRK5	78	7	18945	69.3956	0.999996	0.181065	0.162876
GOTERM_MF_DIRECT	GO:0016229~steroid dehydrogenase activity	2	2.5641	0.0281106	AKR1C2, AKR1C4	78	7	18945	69.3956	0.999996	0.181065	0.162876
GOTERM_MF_DIRECT	GO:0046934~phosphatidylinositol-4,5-bisphosphate 3-kinase activity	2	2.5641	0.0281106	PIK3CA, PIK3CG	78	7	18945	69.3956	0.999996	0.181065	0.162876
GOTERM_MF_DIRECT	GO:0003684~damaged DNA binding	3	3.84615	0.0304106	PARP1, MPG, APEX1	78	67	18945	10.8754	0.999999	0.187243	0.168434
GOTERM_MF_DIRECT	GO:0005518~collagen binding	3	3.84615	0.0304106	ACHE, MMP13, MMP9	78	67	18945	10.8754	0.999999	0.187243	0.168434
GOTERM_MF_DIRECT	GO:0050660~flavin adenine dinucleotide binding	3	3.84615	0.0312511	SQLE, MAOA, NOX4	78	68	18945	10.7155	0.999999	0.187243	0.168434
GOTERM_MF_DIRECT	GO:0030235~nitric-oxide synthase regulator activity	2	2.5641	0.0320622	AKT1, EGFR	78	8	18945	60.7212	0.999999	0.187243	0.168434
GOTERM_MF_DIRECT	GO:0047035~testosterone dehydrogenase (NAD+) activity	2	2.5641	0.0320622	HSD17B1, AKR1C4	78	8	18945	60.7212	0.999999	0.187243	0.168434
GOTERM_MF_DIRECT	GO:0030546~receptor activator activity	2	2.5641	0.0320622	APP, PRKCE	78	8	18945	60.7212	0.999999	0.187243	0.168434
GOTERM_MF_DIRECT	GO:0047023~androsterone dehydrogenase activity	2	2.5641	0.0320622	AKR1C2, AKR1C4	78	8	18945	60.7212	0.999999	0.187243	0.168434
GOTERM_MF_DIRECT	GO:0001664~G-protein coupled receptor binding	3	3.84615	0.033827	APP, GRK2, ADORA1	78	71	18945	10.2627	1	0.194656	0.175101
GOTERM_MF_DIRECT	GO:0008237~metallopeptidase activity	3	3.84615	0.0347035	MMP2, MMP3, MMP9	78	72	18945	10.1202	1	0.194656	0.175101
GOTERM_MF_DIRECT	GO:0016655~oxidoreductase activity, acting on NAD(P)H, quinone or similar compound as acceptor	2	2.5641	0.035998	AKR1C2, AKR1C4	78	9	18945	53.9744	1	0.194656	0.175101
GOTERM_MF_DIRECT	GO:0052812~phosphatidylinositol-3,4-bisphosphate 5-kinase activity	2	2.5641	0.035998	PIK3CA, PIK3CG	78	9	18945	53.9744	1	0.194656	0.175101
GOTERM_MF_DIRECT	GO:0047045~testosterone 17-beta-dehydrogenase (NADP+) activity	2	2.5641	0.035998	HSD17B1, AKR1C4	78	9	18945	53.9744	1	0.194656	0.175101
GOTERM_MF_DIRECT	GO:0047044~androstan-3-alpha,17-beta-diol dehydrogenase activity	2	2.5641	0.035998	AKR1C2, AKR1C4	78	9	18945	53.9744	1	0.194656	0.175101
GOTERM_MF_DIRECT	GO:0031625~ubiquitin protein ligase binding	5	6.41026	0.0382702	GSK3B, VCP, ABCB1, PRKACA, EGFR	78	312	18945	3.89238	1	0.204419	0.183884
GOTERM_MF_DIRECT	GO:0016303~1-phosphatidylinositol-3-kinase activity	2	2.5641	0.0399179	PIK3CA, PIK3CG	78	10	18945	48.5769	1	0.210651	0.18949
GOTERM_MF_DIRECT	GO:0003682~chromatin binding	6	7.69231	0.042103	APP, PARP1, PRKCB, CDK1, MPO, EGFR	78	469	18945	3.10727	1	0.219537	0.197483
GOTERM_MF_DIRECT	GO:0034056~estrogen response element binding	2	2.5641	0.0438221	ESRRA, ESR2	78	11	18945	44.1608	1	0.225813	0.203128
GOTERM_MF_DIRECT	GO:0001540~beta-amyloid binding	3	3.84615	0.0468705	BACE1, ACHE, INSR	78	85	18945	8.5724	1	0.237469	0.213614
GOTERM_MF_DIRECT	GO:0052742~phosphatidylinositol kinase activity	2	2.5641	0.0477107	PIK3CA, PIK3CG	78	12	18945	40.4808	1	0.237469	0.213614
GOTERM_MF_DIRECT	GO:0034452~dynactin binding	2	2.5641	0.0477107	GSK3B, MAPT	78	12	18945	40.4808	1	0.237469	0.213614
GOTERM_MF_DIRECT	GO:0031994~insulin-like growth factor I binding	2	2.5641	0.0515836	INSR, IGF1R	78	13	18945	37.3669	1	0.253861	0.228359
GOTERM_MF_DIRECT	GO:0019209~kinase activator activity	2	2.5641	0.055441	PIK3R1, IL2	78	14	18945	34.6978	1	0.269813	0.242708
GOTERM_MF_DIRECT	GO:0044877~macromolecular complex binding	5	6.41026	0.0575052	VCP, TTR, ADORA2A, APEX1, INSR	78	357	18945	3.40175	1	0.276783	0.248978
GOTERM_MF_DIRECT	GO:0004033~aldo-keto reductase (NADP) activity	2	2.5641	0.0592829	AKR1A1, AKR1C4	78	15	18945	32.3846	1	0.282238	0.253885
GOTERM_MF_DIRECT	GO:0005159~insulin-like growth factor receptor binding	2	2.5641	0.0631094	INSR, PIK3R1	78	16	18945	30.3606	1	0.297225	0.267367
GOTERM_MF_DIRECT	GO:0019900~kinase binding	3	3.84615	0.065849	PRKCD, PLG, EGFR	78	103	18945	7.07431	1	0.306828	0.276005
GOTERM_MF_DIRECT	GO:0030296~protein tyrosine kinase activator activity	2	2.5641	0.0669205	INSR, EGFR	78	17	18945	28.5747	1	0.308539	0.277544
GOTERM_MF_DIRECT	GO:0047485~protein N-terminus binding	3	3.84615	0.0703643	CSNK2A1, TERT, PARP1	78	107	18945	6.80985	1	0.321037	0.288787
GOTERM_MF_DIRECT	GO:0002020~protease binding	3	3.84615	0.0749783	GSK3B, PLG, TNF	78	111	18945	6.56445	1	0.338562	0.304551
GOTERM_MF_DIRECT	GO:0005102~receptor binding	5	6.41026	0.0845233	APP, SYK, PLA2G1B, PLG, F2	78	408	18945	2.97653	1	0.377768	0.339818
GOTERM_MF_DIRECT	GO:0003707~steroid hormone receptor activity	2	2.5641	0.0894679	ESRRA, ESR2	78	23	18945	21.1204	1	0.395828	0.356064
