# Supplementary material for: Unraveling the therapeutic potential of quercetin and quercetin-3-O-glucuronide in Alzheimer's disease through network pharmacology, molecular docking, and dynamic simulations
Source: Sci Rep. 2024 Jun 27;14:14852. doi: 10.1038/s41598-024-61779-9 (PMC11211499; doi:10.1038/s41598-024-61779-9)
Supplement: Supplementary file 7 — Supplementary Information 7. [file 41598_2024_61779_MOESM7_ESM.xlsx]

## Sheet: Sheet1
Category	Term	Count	%	PValue	Genes	List Total	Pop Hits	Pop Total	Fold Enrichment	Bonferroni	Benjamini	FDR
KEGG_PATHWAY	hsa01100:Metabolic pathways	21	26.9231	0.0441164	MAOA, PLA2G1B, ARG1, GLO1, ALOX15, AKR1A1, ALOX12, AKR1C4, COMT, TYR, PTGS2, CYP19A1, PIK3CG, SQLE, PIK3CA, ALDH2, CA2, ALOX5, HSD17B1, CD38, PDE5A	76	1541	8465	1.51785	0.999984	0.0857927	0.0441164
KEGG_PATHWAY	hsa05200:Pathways in cancer	19	24.359	5.65835e-07	GSK3B, PRKCB, DAPK1, MMP2, PRKCA, PIK3R1, F2, PTGS2, MMP9, EGFR, IL2, ESR2, IGF1R, IKBKB, TERT, PIK3CA, AKT1, PRKACA, MET	76	531	8465	3.9854	0.00013862	2.52087e-05	1.18327e-05
KEGG_PATHWAY	hsa04151:PI3K-Akt signaling pathway	15	19.2308	2.12886e-06	GSK3B, SYK, INSR, PRKCA, PIK3R1, EGFR, IL2, PIK3CG, IGF1R, IKBKB, PIK3CA, KDR, AKT1, MET, MCL1	76	354	8465	4.71956	0.000521435	4.80145e-05	2.25374e-05
KEGG_PATHWAY	hsa05205:Proteoglycans in cancer	13	16.6667	2.01892e-07	PRKCB, MMP2, PRKCA, PIK3R1, TNF, MMP9, EGFR, IGF1R, PIK3CA, KDR, AKT1, PRKACA, MET	76	205	8465	7.06322	4.94623e-05	1.67586e-05	7.86628e-06
KEGG_PATHWAY	hsa04014:Ras signaling pathway	13	16.6667	9.20163e-07	PLA2G1B, PRKCB, INSR, PRKCA, PIK3R1, EGFR, IGF1R, IKBKB, PIK3CA, KDR, AKT1, PRKACA, MET	76	236	8465	6.13543	0.000225415	2.818e-05	1.32274e-05
KEGG_PATHWAY	hsa05206:MicroRNAs in cancer	13	16.6667	1.54743e-05	ABCC1, ABCB1, PRKCB, PRKCE, PRKCA, PIK3R1, PTGS2, MMP9, EGFR, IKBKB, PIK3CA, MET, MCL1	76	310	8465	4.67084	0.00378405	0.000160798	7.54768e-05
KEGG_PATHWAY	hsa05010:Alzheimer disease	13	16.6667	0.000125053	GSK3B, APP, CSNK2A1, INSR, PIK3R1, PTGS2, TNF, BACE1, IKBKB, PIK3CA, NOX4, AKT1, MAPT	76	384	8465	3.77073	0.0301752	0.000747266	0.000350757
KEGG_PATHWAY	hsa04062:Chemokine signaling pathway	12	15.3846	8.47863e-07	IKBKB, GSK3B, GRK2, GRK5, CXCR1, PIK3CA, PRKCB, PRKCD, AKT1, PIK3R1, PRKACA, PIK3CG	76	192	8465	6.96135	0.000207705	2.818e-05	1.32274e-05
KEGG_PATHWAY	hsa05208:Chemical carcinogenesis - reactive oxygen species	12	15.3846	3.68562e-06	IKBKB, PIK3CA, PRKCD, AKR1A1, NOX4, AKR1C2, AKT1, AHR, AKR1C4, PIK3R1, MET, EGFR	76	223	8465	5.99363	0.00090257	6.44983e-05	3.02747e-05
KEGG_PATHWAY	hsa04010:MAPK signaling pathway	12	15.3846	6.33805e-05	IKBKB, PRKCB, INSR, KDR, AKT1, PRKCA, MAPT, PRKACA, TNF, MET, EGFR, IGF1R	76	302	8465	4.42576	0.0154088	0.000419681	0.000196993
KEGG_PATHWAY	hsa04072:Phospholipase D signaling pathway	11	14.1026	6.17356e-07	SYK, CXCR1, PIK3CA, INSR, AVPR2, AKT1, PRKCA, PIK3R1, F2, EGFR, PIK3CG	76	148	8465	8.27836	0.000151241	2.52087e-05	1.18327e-05
KEGG_PATHWAY	hsa05415:Diabetic cardiomyopathy	11	14.1026	1.07476e-05	GSK3B, PIK3CA, PARP1, PRKCB, MMP2, INSR, PRKCD, AKT1, PRKCA, PIK3R1, MMP9	76	203	8465	6.03546	0.00262972	0.000135951	6.38137e-05
KEGG_PATHWAY	hsa04015:Rap1 signaling pathway	11	14.1026	1.44664e-05	ADORA2A, PIK3CA, PRKCB, INSR, KDR, AKT1, PRKCA, PIK3R1, MET, EGFR, IGF1R	76	210	8465	5.83427	0.00353801	0.000160798	7.54768e-05
KEGG_PATHWAY	hsa05163:Human cytomegalovirus infection	11	14.1026	2.63209e-05	IKBKB, GSK3B, PIK3CA, PRKCB, AKT1, PRKCA, PIK3R1, PRKACA, PTGS2, TNF, EGFR	76	225	8465	5.44532	0.00642795	0.000228531	0.00010727
KEGG_PATHWAY	hsa05171:Coronavirus disease - COVID-19	11	14.1026	3.42404e-05	IKBKB, SYK, PIK3CA, PRKCB, MMP3, PRKCA, PIK3R1, F2, TNF, EGFR, IL2	76	232	8465	5.28102	0.00835395	0.000270609	0.000127021
KEGG_PATHWAY	hsa01521:EGFR tyrosine kinase inhibitor resistance	10	12.8205	2.57547e-08	GSK3B, PIK3CA, PRKCB, KDR, AKT1, PRKCA, PIK3R1, MET, EGFR, IGF1R	76	79	8465	14.0989	6.30987e-06	6.30989e-06	2.96179e-06
KEGG_PATHWAY	hsa04933:AGE-RAGE signaling pathway in diabetic complications	10	12.8205	2.05207e-07	PIK3CA, PRKCB, MMP2, PRKCE, PRKCD, NOX4, AKT1, PRKCA, PIK3R1, TNF	76	100	8465	11.1382	5.02745e-05	1.67586e-05	7.86628e-06
KEGG_PATHWAY	hsa04931:Insulin resistance	10	12.8205	3.98746e-07	IKBKB, GSK3B, PIK3CA, PRKCB, INSR, PRKCE, PRKCD, AKT1, PIK3R1, TNF	76	108	8465	10.3131	9.7688e-05	2.44232e-05	1.14639e-05
KEGG_PATHWAY	hsa04150:mTOR signaling pathway	10	12.8205	8.65248e-06	IKBKB, GSK3B, PIK3CA, PRKCB, INSR, AKT1, PRKCA, PIK3R1, TNF, IGF1R	76	156	8465	7.13984	0.00211762	0.000124698	5.85315e-05
KEGG_PATHWAY	hsa05225:Hepatocellular carcinoma	10	12.8205	1.57517e-05	GSK3B, TERT, PIK3CA, PRKCB, AKT1, PRKCA, PIK3R1, MET, EGFR, IGF1R	76	168	8465	6.62986	0.00385175	0.000160798	7.54768e-05
KEGG_PATHWAY	hsa04510:Focal adhesion	10	12.8205	7.01306e-05	GSK3B, PIK3CA, PRKCB, KDR, AKT1, PRKCA, PIK3R1, MET, EGFR, IGF1R	76	203	8465	5.48678	0.0170358	0.000452158	0.000212237
KEGG_PATHWAY	hsa05165:Human papillomavirus infection	10	12.8205	0.00247371	IKBKB, GSK3B, TERT, PIK3CA, AKT1, PIK3R1, PRKACA, PTGS2, TNF, EGFR	76	331	8465	3.365	0.454913	0.00730191	0.00342743
KEGG_PATHWAY	hsa05022:Pathways of neurodegeneration - multiple diseases	10	12.8205	0.0241026	GSK3B, APP, VCP, CSNK2A1, PRKCB, NOX4, PRKCA, MAPT, PTGS2, TNF	76	476	8465	2.33995	0.997465	0.0513491	0.0241026
KEGG_PATHWAY	hsa05215:Prostate cancer	9	11.5385	1.99383e-06	IKBKB, GSK3B, PIK3CA, MMP3, AKT1, PIK3R1, MMP9, EGFR, IGF1R	76	97	8465	10.3344	0.00048837	4.80145e-05	2.25374e-05
KEGG_PATHWAY	hsa01522:Endocrine resistance	9	11.5385	2.15575e-06	PIK3CA, MMP2, AKT1, PIK3R1, PRKACA, MMP9, EGFR, ESR2, IGF1R	76	98	8465	10.2289	0.000528021	4.80145e-05	2.25374e-05
KEGG_PATHWAY	hsa04625:C-type lectin receptor signaling pathway	9	11.5385	3.38187e-06	IKBKB, SYK, PIK3CA, PRKCD, AKT1, PIK3R1, PTGS2, TNF, IL2	76	104	8465	9.63879	0.000828217	6.37353e-05	2.99166e-05
KEGG_PATHWAY	hsa04726:Serotonergic synapse	9	11.5385	7.18454e-06	APP, MAOA, PRKCB, ALOX5, ALOX15, PRKCA, ALOX12, PRKACA, PTGS2	76	115	8465	8.71682	0.00175867	0.000110013	5.16389e-05
KEGG_PATHWAY	hsa04071:Sphingolipid signaling pathway	9	11.5385	1.04747e-05	ABCC1, PIK3CA, PRKCB, PRKCE, ADORA1, AKT1, PRKCA, PIK3R1, TNF	76	121	8465	8.28458	0.00256302	0.000135951	6.38137e-05
KEGG_PATHWAY	hsa04926:Relaxin signaling pathway	9	11.5385	1.67682e-05	MMP13, PIK3CA, MMP2, AKT1, PRKCA, PIK3R1, PRKACA, MMP9, EGFR	76	129	8465	7.77081	0.00409983	0.000164329	7.71339e-05
KEGG_PATHWAY	hsa04915:Estrogen signaling pathway	9	11.5385	2.73865e-05	PIK3CA, MMP2, PRKCD, AKT1, PIK3R1, PRKACA, MMP9, EGFR, ESR2	76	138	8465	7.26402	0.00668733	0.000228531	0.00010727
KEGG_PATHWAY	hsa05207:Chemical carcinogenesis - receptor activation	9	11.5385	0.000541466	PIK3CA, PRKCB, AKT1, PRKCA, AHR, PIK3R1, PRKACA, EGFR, ESR2	76	212	8465	4.72846	0.124268	0.00236403	0.00110965
KEGG_PATHWAY	hsa05417:Lipid and atherosclerosis	9	11.5385	0.00059429	IKBKB, GSK3B, PIK3CA, MMP3, AKT1, PRKCA, PIK3R1, TNF, MMP9	76	215	8465	4.66248	0.135535	0.00251036	0.00117833
KEGG_PATHWAY	hsa05131:Shigellosis	9	11.5385	0.00146325	IKBKB, GSK3B, PIK3CA, PRKCE, PRKCD, AKT1, PIK3R1, TNF, EGFR	76	247	8465	4.05844	0.301457	0.00497912	0.00233714
KEGG_PATHWAY	hsa04666:Fc gamma R-mediated phagocytosis	8	10.2564	2.19201e-05	SYK, PIK3CA, PRKCB, PRKCE, PRKCD, AKT1, PRKCA, PIK3R1	76	97	8465	9.18611	0.00535608	0.000206555	9.69542e-05
KEGG_PATHWAY	hsa04750:Inflammatory mediator regulation of TRP channels	8	10.2564	2.34404e-05	PIK3CA, PRKCB, PRKCE, PRKCD, PRKCA, ALOX12, PIK3R1, PRKACA	76	98	8465	9.09237	0.00572651	0.0002127	9.98388e-05
KEGG_PATHWAY	hsa04066:HIF-1 signaling pathway	8	10.2564	4.67199e-05	PIK3CA, PRKCB, INSR, AKT1, PRKCA, PIK3R1, EGFR, IGF1R	76	109	8465	8.17479	0.0113814	0.00034686	0.000162812
KEGG_PATHWAY	hsa04725:Cholinergic synapse	8	10.2564	5.88716e-05	ACHE, PIK3CA, PRKCB, AKT1, PRKCA, PIK3R1, PRKACA, PIK3CG	76	113	8465	7.88542	0.0143204	0.000412101	0.000193435
KEGG_PATHWAY	hsa04668:TNF signaling pathway	8	10.2564	6.22826e-05	IKBKB, PIK3CA, MMP3, AKT1, PIK3R1, PTGS2, TNF, MMP9	76	114	8465	7.81625	0.0151439	0.000419681	0.000196993
KEGG_PATHWAY	hsa04068:FoxO signaling pathway	8	10.2564	0.000149861	IKBKB, PIK3CA, INSR, PLK1, AKT1, PIK3R1, EGFR, IGF1R	76	131	8465	6.80193	0.0360527	0.000853857	0.00040079
KEGG_PATHWAY	hsa04728:Dopaminergic synapse	8	10.2564	0.000157142	GSK3B, MAOA, PRKCB, AKT1, PRKCA, COMT, PRKACA, DRD4	76	132	8465	6.7504	0.0377711	0.000874997	0.000410713
KEGG_PATHWAY	hsa05418:Fluid shear stress and atherosclerosis	8	10.2564	0.000216554	IKBKB, PIK3CA, MMP2, KDR, AKT1, PIK3R1, TNF, MMP9	76	139	8465	6.41045	0.0516784	0.00112885	0.000529867
KEGG_PATHWAY	hsa05226:Gastric cancer	8	10.2564	0.000331692	GSK3B, ABCB1, TERT, PIK3CA, AKT1, PIK3R1, MET, EGFR	76	149	8465	5.98022	0.0780627	0.0015049	0.000706381
KEGG_PATHWAY	hsa05161:Hepatitis B	8	10.2564	0.000549999	IKBKB, PIK3CA, PRKCB, AKT1, PRKCA, PIK3R1, TNF, MMP9	76	162	8465	5.50032	0.126098	0.00236403	0.00110965
KEGG_PATHWAY	hsa05164:Influenza A	8	10.2564	0.000759066	IKBKB, PIK3CA, PRKCB, AKT1, PRKCA, PLG, PIK3R1, TNF	76	171	8465	5.21083	0.169761	0.00304871	0.00143103
KEGG_PATHWAY	hsa05167:Kaposi sarcoma-associated herpesvirus infection	8	10.2564	0.00158558	IKBKB, GSK3B, SYK, PIK3CA, AKT1, PIK3R1, PTGS2, PIK3CG	76	194	8465	4.59305	0.322113	0.00524955	0.00246407
KEGG_PATHWAY	hsa05170:Human immunodeficiency virus 1 infection	8	10.2564	0.0026249	IKBKB, PIK3CA, PRKCB, CDK1, AKT1, PRKCA, PIK3R1, TNF	76	212	8465	4.20308	0.474784	0.00756588	0.00355133
KEGG_PATHWAY	hsa05166:Human T-cell leukemia virus 1 infection	8	10.2564	0.00339418	IKBKB, TERT, PIK3CA, AKT1, PIK3R1, PRKACA, TNF, IL2	76	222	8465	4.01375	0.565252	0.00923971	0.00433701
KEGG_PATHWAY	hsa04020:Calcium signaling pathway	8	10.2564	0.00690041	ADORA2A, PRKCB, KDR, CD38, PRKCA, PRKACA, MET, EGFR	76	253	8465	3.52195	0.816669	0.017251	0.00809742
KEGG_PATHWAY	hsa04930:Type II diabetes mellitus	7	8.97436	2.79339e-06	IKBKB, PIK3CA, INSR, PRKCE, PRKCD, PIK3R1, TNF	76	46	8465	16.9494	0.000684146	5.70316e-05	2.67699e-05
KEGG_PATHWAY	hsa04913:Ovarian steroidogenesis	7	8.97436	5.18603e-06	ALOX5, INSR, HSD17B1, PRKACA, PTGS2, CYP19A1, IGF1R	76	51	8465	15.2877	0.00126977	8.47052e-05	3.97596e-05
KEGG_PATHWAY	hsa04923:Regulation of lipolysis in adipocytes	7	8.97436	1.1098e-05	PIK3CA, INSR, ADORA1, AKT1, PIK3R1, PRKACA, PTGS2	76	58	8465	13.4426	0.00271534	0.000135951	6.38137e-05
KEGG_PATHWAY	hsa04370:VEGF signaling pathway	7	8.97436	1.22683e-05	PIK3CA, PRKCB, KDR, AKT1, PRKCA, PIK3R1, PTGS2	76	59	8465	13.2148	0.00300123	0.00014313	6.71833e-05
KEGG_PATHWAY	hsa04664:Fc epsilon RI signaling pathway	7	8.97436	2.79834e-05	SYK, PIK3CA, ALOX5, AKT1, PRKCA, PIK3R1, TNF	76	68	8465	11.4658	0.00683258	0.000228531	0.00010727
KEGG_PATHWAY	hsa05223:Non-small cell lung cancer	7	8.97436	3.88429e-05	PIK3CA, PRKCB, AKT1, PRKCA, PIK3R1, MET, EGFR	76	72	8465	10.8288	0.00947157	0.000297391	0.000139592
KEGG_PATHWAY	hsa05214:Glioma	7	8.97436	4.90214e-05	PIK3CA, PRKCB, AKT1, PRKCA, PIK3R1, EGFR, IGF1R	76	75	8465	10.3956	0.0119387	0.000353242	0.000165808
KEGG_PATHWAY	hsa04662:B cell receptor signaling pathway	7	8.97436	9.29258e-05	IKBKB, GSK3B, SYK, PIK3CA, PRKCB, AKT1, PIK3R1	76	84	8465	9.2818	0.0225106	0.000583765	0.000274012
KEGG_PATHWAY	hsa04012:ErbB signaling pathway	7	8.97436	9.92873e-05	GSK3B, PIK3CA, PRKCB, AKT1, PRKCA, PIK3R1, EGFR	76	85	8465	9.1726	0.0240331	0.000608135	0.000285451
KEGG_PATHWAY	hsa04657:IL-17 signaling pathway	7	8.97436	0.00017358	IKBKB, GSK3B, MMP13, MMP3, PTGS2, TNF, MMP9	76	94	8465	8.29437	0.0416391	0.000945049	0.000443594
KEGG_PATHWAY	hsa05146:Amoebiasis	7	8.97436	0.000271475	PIK3CA, PRKCB, ARG1, PRKCA, PIK3R1, PRKACA, TNF	76	102	8465	7.64383	0.0643561	0.00133023	0.000624392
KEGG_PATHWAY	hsa04914:Progesterone-mediated oocyte maturation	7	8.97436	0.000271475	PIK3CA, PLK1, CDK1, AKT1, PIK3R1, PRKACA, IGF1R	76	102	8465	7.64383	0.0643561	0.00133023	0.000624392
KEGG_PATHWAY	hsa04660:T cell receptor signaling pathway	7	8.97436	0.000301676	IKBKB, GSK3B, PIK3CA, AKT1, PIK3R1, TNF, IL2	76	104	8465	7.49684	0.0712557	0.00139454	0.000654581
KEGG_PATHWAY	hsa04064:NF-kappa B signaling pathway	7	8.97436	0.000301676	IKBKB, CSNK2A1, SYK, PARP1, PRKCB, PTGS2, TNF	76	104	8465	7.49684	0.0712557	0.00139454	0.000654581
KEGG_PATHWAY	hsa04935:Growth hormone synthesis, secretion and action	7	8.97436	0.000649543	GSK3B, PIK3CA, PRKCB, AKT1, PRKCA, PIK3R1, PRKACA	76	120	8465	6.49726	0.147165	0.00269725	0.00126606
KEGG_PATHWAY	hsa04919:Thyroid hormone signaling pathway	7	8.97436	0.000678686	GSK3B, PIK3CA, PRKCB, AKT1, PRKCA, PIK3R1, PRKACA	76	121	8465	6.44356	0.153237	0.0027713	0.00130081
KEGG_PATHWAY	hsa04611:Platelet activation	7	8.97436	0.000772237	SYK, PIK3CA, AKT1, PIK3R1, F2, PRKACA, PIK3CG	76	124	8465	6.28767	0.172438	0.00305158	0.00143238
KEGG_PATHWAY	hsa04270:Vascular smooth muscle contraction	7	8.97436	0.00115781	ADORA2A, PLA2G1B, PRKCB, PRKCE, PRKCD, PRKCA, PRKACA	76	134	8465	5.81844	0.247104	0.00436406	0.00204844
KEGG_PATHWAY	hsa04210:Apoptosis	7	8.97436	0.00125006	IKBKB, PIK3CA, PARP1, AKT1, PIK3R1, TNF, MCL1	76	136	8465	5.73288	0.263949	0.00457111	0.00214562
KEGG_PATHWAY	hsa04910:Insulin signaling pathway	7	8.97436	0.00129825	IKBKB, GSK3B, PIK3CA, INSR, AKT1, PIK3R1, PRKACA	76	137	8465	5.69103	0.272599	0.00460972	0.00216374
KEGG_PATHWAY	hsa05135:Yersinia infection	7	8.97436	0.00129825	IKBKB, GSK3B, PIK3CA, AKT1, PIK3R1, TNF, IL2	76	137	8465	5.69103	0.272599	0.00460972	0.00216374
KEGG_PATHWAY	hsa05162:Measles	7	8.97436	0.00139888	IKBKB, GSK3B, CSNK2A1, PIK3CA, AKT1, PIK3R1, IL2	76	139	8465	5.60914	0.290337	0.00482712	0.00226579
KEGG_PATHWAY	hsa04140:Autophagy - animal	7	8.97436	0.00150538	PIK3CA, DAPK1, PRKCD, AKT1, PIK3R1, PRKACA, IGF1R	76	141	8465	5.52958	0.30864	0.00505229	0.00237148
KEGG_PATHWAY	hsa05224:Breast cancer	7	8.97436	0.00186227	GSK3B, PIK3CA, AKT1, PIK3R1, EGFR, ESR2, IGF1R	76	147	8465	5.30388	0.366618	0.00592541	0.00278131
KEGG_PATHWAY	hsa04921:Oxytocin signaling pathway	7	8.97436	0.00235609	PRKCB, CD38, PRKCA, PRKACA, PTGS2, EGFR, PIK3CG	76	154	8465	5.0628	0.438938	0.00712645	0.00334507
KEGG_PATHWAY	hsa04932:Non-alcoholic fatty liver disease	7	8.97436	0.00243399	IKBKB, GSK3B, PIK3CA, INSR, AKT1, PIK3R1, TNF	76	155	8465	5.03014	0.44957	0.00727229	0.00341352
KEGG_PATHWAY	hsa05160:Hepatitis C	7	8.97436	0.00259561	IKBKB, GSK3B, PIK3CA, AKT1, PIK3R1, TNF, EGFR	76	157	8465	4.96606	0.470991	0.00756588	0.00355133
KEGG_PATHWAY	hsa04022:cGMP-PKG signaling pathway	7	8.97436	0.00352792	INSR, PRKCE, ADORA1, AKT1, PDE5A, ADRA2A, PIK3CG	76	167	8465	4.66869	0.579314	0.00949824	0.00445836
KEGG_PATHWAY	hsa04613:Neutrophil extracellular trap formation	7	8.97436	0.00676309	SYK, PIK3CA, PRKCB, AKT1, PRKCA, PIK3R1, MPO	76	191	8465	4.08205	0.810352	0.017082	0.0080181
KEGG_PATHWAY	hsa05020:Prion disease	7	8.97436	0.0335563	GSK3B, CSNK2A1, PIK3CA, PRKCD, PIK3R1, PRKACA, TNF	76	273	8465	2.85594	0.999767	0.0685107	0.0335563
KEGG_PATHWAY	hsa04213:Longevity regulating pathway - multiple species	6	7.69231	0.000208342	PIK3CA, INSR, AKT1, PIK3R1, PRKACA, IGF1R	76	62	8465	10.7789	0.049768	0.00110965	0.000520855
KEGG_PATHWAY	hsa04929:GnRH secretion	6	7.69231	0.000242128	PIK3CA, PRKCB, AKT1, PRKCA, PIK3R1, ESR2	76	64	8465	10.442	0.0576028	0.00123586	0.000580098
KEGG_PATHWAY	hsa05218:Melanoma	6	7.69231	0.000420555	PIK3CA, AKT1, PIK3R1, MET, EGFR, IGF1R	76	72	8465	9.2818	0.097925	0.00187338	0.000879342
KEGG_PATHWAY	hsa04211:Longevity regulating pathway	6	7.69231	0.00111027	PIK3CA, INSR, AKT1, PIK3R1, PRKACA, IGF1R	76	89	8465	7.50887	0.238273	0.00425025	0.00199502
KEGG_PATHWAY	hsa05235:PD-L1 expression and PD-1 checkpoint pathway in cancer	6	7.69231	0.00111027	IKBKB, CSNK2A1, PIK3CA, AKT1, PIK3R1, EGFR	76	89	8465	7.50887	0.238273	0.00425025	0.00199502
KEGG_PATHWAY	hsa05032:Morphine addiction	6	7.69231	0.001227	GRK2, GRK5, PRKCB, ADORA1, PRKCA, PRKACA	76	91	8465	7.34384	0.259773	0.00455476	0.00213795
KEGG_PATHWAY	hsa04912:GnRH signaling pathway	6	7.69231	0.00135257	PRKCB, MMP2, PRKCD, PRKCA, PRKACA, EGFR	76	93	8465	7.18591	0.282229	0.00473401	0.00222209
KEGG_PATHWAY	hsa05231:Choline metabolism in cancer	6	7.69231	0.00170792	PIK3CA, PRKCB, AKT1, PRKCA, PIK3R1, EGFR	76	98	8465	6.81928	0.342163	0.00550579	0.00258435
KEGG_PATHWAY	hsa05142:Chagas disease	6	7.69231	0.00203817	IKBKB, PIK3CA, AKT1, PIK3R1, TNF, IL2	76	102	8465	6.55186	0.393385	0.00632091	0.00296696
KEGG_PATHWAY	hsa04670:Leukocyte transendothelial migration	6	7.69231	0.00330939	PIK3CA, PRKCB, MMP2, PRKCA, PIK3R1, MMP9	76	114	8465	5.86219	0.556095	0.00922571	0.00433044
KEGG_PATHWAY	hsa04722:Neurotrophin signaling pathway	6	7.69231	0.00397901	IKBKB, GSK3B, PIK3CA, PRKCD, AKT1, PIK3R1	76	119	8465	5.61588	0.623487	0.0105963	0.00497376
KEGG_PATHWAY	hsa04650:Natural killer cell mediated cytotoxicity	6	7.69231	0.00524463	SYK, PIK3CA, PRKCB, PRKCA, PIK3R1, TNF	76	127	8465	5.26212	0.724266	0.0136695	0.00641631
KEGG_PATHWAY	hsa04380:Osteoclast differentiation	6	7.69231	0.00542075	IKBKB, SYK, PIK3CA, AKT1, PIK3R1, TNF	76	128	8465	5.22101	0.735971	0.0139798	0.00656196
KEGG_PATHWAY	hsa04936:Alcoholic liver disease	6	7.69231	0.00834587	IKBKB, GSK3B, ALDH2, NOX4, AKT1, TNF	76	142	8465	4.70626	0.871692	0.0200464	0.00940956
KEGG_PATHWAY	hsa04630:JAK-STAT signaling pathway	6	7.69231	0.0156429	PIK3CA, AKT1, PIK3R1, EGFR, IL2, MCL1	76	166	8465	4.02584	0.978991	0.0351607	0.016504
KEGG_PATHWAY	hsa05169:Epstein-Barr virus infection	6	7.69231	0.0330877	IKBKB, SYK, PIK3CA, AKT1, PIK3R1, TNF	76	202	8465	3.30836	0.999737	0.0681218	0.0330877
KEGG_PATHWAY	hsa04024:cAMP signaling pathway	6	7.69231	0.0488589	ADORA2A, PIK3CA, ADORA1, AKT1, PIK3R1, PRKACA	76	225	8465	2.97018	0.999995	0.0941391	0.0488589
KEGG_PATHWAY	hsa01523:Antifolate resistance	5	6.41026	0.000130827	IKBKB, ABCC1, ALOX12, TNF, ABCG2	76	30	8465	18.5636	0.0315465	0.00076316	0.000358218
KEGG_PATHWAY	hsa04960:Aldosterone-regulated sodium reabsorption	5	6.41026	0.000300847	PIK3CA, PRKCB, INSR, PRKCA, PIK3R1	76	37	8465	15.0516	0.0710669	0.00139454	0.000654581
KEGG_PATHWAY	hsa05213:Endometrial cancer	5	6.41026	0.0016797	GSK3B, PIK3CA, AKT1, PIK3R1, EGFR	76	58	8465	9.60186	0.337592	0.00548703	0.00257555
KEGG_PATHWAY	hsa00590:Arachidonic acid metabolism	5	6.41026	0.00202516	PLA2G1B, ALOX5, ALOX15, ALOX12, PTGS2	76	61	8465	9.12964	0.391445	0.00632091	0.00296696
KEGG_PATHWAY	hsa00140:Steroid hormone biosynthesis	5	6.41026	0.00215046	HSD17B1, AKR1C2, AKR1C4, COMT, CYP19A1	76	62	8465	8.98239	0.409881	0.00658579	0.00309129
KEGG_PATHWAY	hsa05221:Acute myeloid leukemia	5	6.41026	0.00285804	IKBKB, PIK3CA, AKT1, PIK3R1, MPO	76	67	8465	8.31206	0.504021	0.00814208	0.00382179
KEGG_PATHWAY	hsa05230:Central carbon metabolism in cancer	5	6.41026	0.00335138	PIK3CA, AKT1, PIK3R1, MET, EGFR	76	70	8465	7.95583	0.560654	0.00922571	0.00433044
KEGG_PATHWAY	hsa04917:Prolactin signaling pathway	5	6.41026	0.00335138	GSK3B, PIK3CA, AKT1, PIK3R1, ESR2	76	70	8465	7.95583	0.560654	0.00922571	0.00433044
KEGG_PATHWAY	hsa05212:Pancreatic cancer	5	6.41026	0.00450623	IKBKB, PIK3CA, AKT1, PIK3R1, EGFR	76	76	8465	7.32774	0.669293	0.0118713	0.00557223
KEGG_PATHWAY	hsa05210:Colorectal cancer	5	6.41026	0.00698014	GSK3B, PIK3CA, AKT1, PIK3R1, EGFR	76	86	8465	6.47567	0.82024	0.0172741	0.00810824
KEGG_PATHWAY	hsa04540:Gap junction	5	6.41026	0.00756411	PRKCB, CDK1, PRKCA, PRKACA, EGFR	76	88	8465	6.3285	0.844366	0.0185321	0.00869872
KEGG_PATHWAY	hsa05222:Small cell lung cancer	5	6.41026	0.00882686	IKBKB, PIK3CA, AKT1, PIK3R1, PTGS2	76	92	8465	6.05335	0.886071	0.0209959	0.00985523
KEGG_PATHWAY	hsa04520:Adherens junction	5	6.41026	0.00916278	CSNK2A1, INSR, MET, EGFR, IGF1R	76	93	8465	5.98826	0.89515	0.0215854	0.0101319
KEGG_PATHWAY	hsa04916:Melanogenesis	5	6.41026	0.0121536	GSK3B, PRKCB, PRKCA, TYR, PRKACA	76	101	8465	5.51394	0.950007	0.0283584	0.0133111
KEGG_PATHWAY	hsa04972:Pancreatic secretion	5	6.41026	0.0125665	PLA2G1B, CA2, PRKCB, CD38, PRKCA	76	102	8465	5.45988	0.954874	0.0290452	0.0136335
KEGG_PATHWAY	hsa04620:Toll-like receptor signaling pathway	5	6.41026	0.013419	IKBKB, PIK3CA, AKT1, PIK3R1, TNF	76	104	8465	5.35488	0.963481	0.0307258	0.0144223
KEGG_PATHWAY	hsa04928:Parathyroid hormone synthesis, secretion and action	5	6.41026	0.0143076	MMP13, PRKCB, PRKCA, PRKACA, EGFR	76	106	8465	5.25385	0.970715	0.0324571	0.015235
KEGG_PATHWAY	hsa05145:Toxoplasmosis	5	6.41026	0.0171949	IKBKB, ALOX5, AKT1, TNF, PIK3CG	76	112	8465	4.97239	0.985727	0.0382978	0.0179765
KEGG_PATHWAY	hsa04152:AMPK signaling pathway	5	6.41026	0.0221688	PIK3CA, INSR, AKT1, PIK3R1, IGF1R	76	121	8465	4.60254	0.995882	0.0489311	0.0229677
KEGG_PATHWAY	hsa04550:Signaling pathways regulating pluripotency of stem cells	5	6.41026	0.0377366	GSK3B, PIK3CA, AKT1, PIK3R1, IGF1R	76	143	8465	3.89446	0.999919	0.0757825	0.0377366
KEGG_PATHWAY	hsa05017:Spinocerebellar ataxia	5	6.41026	0.0377366	PIK3CA, PRKCB, AKT1, PRKCA, PIK3R1	76	143	8465	3.89446	0.999919	0.0757825	0.0377366
KEGG_PATHWAY	hsa04310:Wnt signaling pathway	5	6.41026	0.0647679	GSK3B, CSNK2A1, PRKCB, PRKCA, PRKACA	76	171	8465	3.25677	1	0.118546	0.0647679
KEGG_PATHWAY	hsa04360:Axon guidance	5	6.41026	0.0775719	GSK3B, PIK3CA, PRKCA, PIK3R1, MET	76	182	8465	3.05993	1	0.139744	0.0775719
KEGG_PATHWAY	hsa05202:Transcriptional misregulation in cancer	5	6.41026	0.0915561	MMP3, MPO, MET, MMP9, IGF1R	76	193	8465	2.88553	1	0.160223	0.0915561
KEGG_PATHWAY	hsa05219:Bladder cancer	4	5.12821	0.00559329	DAPK1, MMP2, MMP9, EGFR	76	41	8465	10.8665	0.746959	0.0142745	0.0067003
KEGG_PATHWAY	hsa04973:Carbohydrate digestion and absorption	4	5.12821	0.00819185	PIK3CA, PRKCB, AKT1, PIK3R1	76	47	8465	9.47928	0.866716	0.0198713	0.00932736
KEGG_PATHWAY	hsa05031:Amphetamine addiction	4	5.12821	0.0230552	MAOA, PRKCB, PRKCA, PRKACA	76	69	8465	6.4569	0.996703	0.0499869	0.0234633
KEGG_PATHWAY	hsa05211:Renal cell carcinoma	4	5.12821	0.0230552	PIK3CA, AKT1, PIK3R1, MET	76	69	8465	6.4569	0.996703	0.0499869	0.0234633
KEGG_PATHWAY	hsa05120:Epithelial cell signaling in Helicobacter pylori infection	4	5.12821	0.0239375	IKBKB, CXCR1, MET, EGFR	76	70	8465	6.36466	0.997357	0.0513491	0.0241026
KEGG_PATHWAY	hsa04918:Thyroid hormone synthesis	4	5.12821	0.0286209	TTR, PRKCB, PRKCA, PRKACA	76	75	8465	5.94035	0.999187	0.0604494	0.0286209
KEGG_PATHWAY	hsa05220:Chronic myeloid leukemia	4	5.12821	0.029612	IKBKB, PIK3CA, AKT1, PIK3R1	76	76	8465	5.86219	0.999367	0.0614824	0.029612
KEGG_PATHWAY	hsa04971:Gastric acid secretion	4	5.12821	0.029612	CA2, PRKCB, PRKCA, PRKACA	76	76	8465	5.86219	0.999367	0.0614824	0.029612
KEGG_PATHWAY	hsa04976:Bile secretion	4	5.12821	0.044122	ABCB1, CA2, PRKACA, ABCG2	76	89	8465	5.00591	0.999984	0.0857927	0.044122
KEGG_PATHWAY	hsa04970:Salivary secretion	4	5.12821	0.0491829	PRKCB, CD38, PRKCA, PRKACA	76	93	8465	4.79061	0.999996	0.0941391	0.0491829
KEGG_PATHWAY	hsa04070:Phosphatidylinositol signaling system	4	5.12821	0.0545161	PIK3CA, PRKCB, PRKCA, PIK3R1	76	97	8465	4.59305	0.999999	0.103538	0.0545161
KEGG_PATHWAY	hsa04925:Aldosterone synthesis and secretion	4	5.12821	0.0558913	PRKCB, PRKCE, PRKCA, PRKACA	76	98	8465	4.54619	0.999999	0.105334	0.0558913
KEGG_PATHWAY	hsa04724:Glutamatergic synapse	4	5.12821	0.0817191	GRK2, PRKCB, PRKCA, PRKACA	76	115	8465	3.87414	1	0.145081	0.0817191
KEGG_PATHWAY	hsa00350:Tyrosine metabolism	3	3.84615	0.0401962	MAOA, COMT, TYR	76	36	8465	9.2818	0.999957	0.0800655	0.0401962
KEGG_PATHWAY	hsa05143:African trypanosomiasis	3	3.84615	0.0422541	PRKCB, PRKCA, TNF	76	37	8465	9.03094	0.999975	0.083486	0.0422541
KEGG_PATHWAY	hsa03410:Base excision repair	3	3.84615	0.0577021	PARP1, MPG, APEX1	76	44	8465	7.5942	1	0.107916	0.0577021
KEGG_PATHWAY	hsa02010:ABC transporters	3	3.84615	0.0600482	ABCC1, ABCB1, ABCG2	76	45	8465	7.42544	1	0.111453	0.0600482
KEGG_PATHWAY	hsa00620:Pyruvate metabolism	3	3.84615	0.0648373	ALDH2, GLO1, AKR1A1	76	47	8465	7.10946	1	0.118546	0.0648373
KEGG_PATHWAY	hsa00330:Arginine and proline metabolism	3	3.84615	0.0722521	ALDH2, MAOA, ARG1	76	50	8465	6.68289	1	0.131124	0.0722521
KEGG_PATHWAY	hsa04961:Endocrine and other factor-regulated calcium reabsorption	3	3.84615	0.079927	PRKCB, PRKCA, PRKACA	76	53	8465	6.30462	1	0.142935	0.079927
KEGG_PATHWAY	hsa04340:Hedgehog signaling pathway	3	3.84615	0.0878437	GSK3B, GRK2, PRKACA	76	56	8465	5.96687	1	0.154832	0.0878437
KEGG_PATHWAY	hsa04730:Long-term depression	3	3.84615	0.098745	PRKCB, PRKCA, IGF1R	76	60	8465	5.56908	1	0.171578	0.098745

## Sheet: Sheet2
Terms	Fold Enrichment	PValue	Count
Metabolic pathways	1.51785	0.0441164	21
Pathways in cancer	3.9854	5.65835e-07	19
PI3K-Akt signaling pathway	4.71956	2.12886e-06	15
Proteoglycans in cancer	7.06322	2.01892e-07	13
Ras signaling pathway	6.13543	9.20163e-07	13
MicroRNAs in cancer	4.67084	1.54743e-05	13
Alzheimer disease	3.77073	0.000125053	13
Chemokine signaling pathway	6.96135	8.47863e-07	12
Chemical carcinogenesis - reactive oxygen species	5.99363	3.68562e-06	12
MAPK signaling pathway	4.42576	6.33805e-05	12
