# Supplementary material for: Unraveling the therapeutic potential of quercetin and quercetin-3-O-glucuronide in Alzheimer's disease through network pharmacology, molecular docking, and dynamic simulations
Source: Sci Rep. 2024 Jun 27;14:14852. doi: 10.1038/s41598-024-61779-9 (PMC11211499; doi:10.1038/s41598-024-61779-9)
Supplement: Supplementary file 8 — Supplementary Information 8. [file 41598_2024_61779_MOESM8_ESM.csv]

Top 10 in network Sheet1 ranked by MCC method
Rank	Name	Score
1	AKT1	8.19E+07
2	EGFR	8.19E+07
3	MMP9	8.18E+07
4	TNF	8.11E+07
5	PTGS2	8.11E+07
6	MMP2	8.09E+07
7	IGF1R	8.09E+07
8	MCL1	8.08E+07
9	MET	8.07E+07
10	PARP1	8.06E+07
